# Supplementary material for: Surface Hydration Protects Cystic Fibrosis Airways from Infection by Restoring Junctional Networks
Source: Cells. 2022 May 9;11(9):1587. doi: 10.3390/cells11091587 (PMC9105190; doi:10.3390/cells11091587)
Supplement: Supplementary file 1 [file cells-11-01587-s001.zip]

Archive with 2 entries (2 files):
- cells-1663712 Supplementary.pdf
- Table S3.xlsx
