# Supplementary material for: Surface Hydration Protects Cystic Fibrosis Airways from Infection by Restoring Junctional Networks
Source: Cells. 2022 May 9;11(9):1587. doi: 10.3390/cells11091587 (PMC9105190; doi:10.3390/cells11091587)
Supplement: Supplementary file 1 [file cells-11-01587-s001.zip › Table S3.xlsx]

## Sheet: CFTR-CTL uninfected lasR
normalized to CFTR-CTL, CTL-ASL uninfected
																	uninfected			uninfected																			ΔlasR vs. uninfected			ΔlasR vs. uninfected			ΔlasR vs. uninfected
			uninfected					uninfected					uninfected related to uninfected CFTR-CTL, CTL-ASL				CFTR-CTL - ASL vs. CFTR-CTL, CTL-ASL			CFTR-CTL + saline vs. CFTR-CTL, CTL-ASL				ΔlasR					ΔlasR					ΔlasR					CFTR-CTL, CTL-ASL ΔlasR vs. CFTR-CTL, CTL-ASL uninfected			CFTR-CTL -ASL ΔlasR vs. CFTR-CTL, CTL-ASL uninfected			CFTR-CTL + saline ΔlasR vs. CFTR-CTL, CTL-ASL uninfected			ΔlasR related to uninfected CFTR-CTL, CTL-ASL
			CFTR-CTL - ASL vs. CFTR-CTL, CTL-ASL	log2	genes up	genes down		CFTR-CTL + saline vs. CFTR-CTL, CTL-ASL	log2	genes up	genes down		genes up common between CFTR-CTL + saline & - ASL	genes down common between CFTR-CTL + saline & - ASL			genes up	genes down		genes up	genes down			CFTR-CTL, CTL-ASL ΔlasR vs. CFTR-CTL, CTL-ASL uninfected	log2	genes up	genes down		CFTR-CTL -ASL ΔlasR vs. CFTR-CTL, CTL-ASL uninfected	log2	genes up	genes down		CFTR-CTL + saline ΔlasR vs. CFTR-CTL, CTL-ASL uninfected	log2	genes up	genes down		genes up	genes down		genes up	genes down		genes up	genes down		common up CFTR-CTL, CTL-ASL & CFTR-CTL - ASL	common down CFTR-CTL, CTL-ASL & CFTR-CTL - ASL
		ABCB1	1.85008	0.887589	16	54		1.29938	0.377827	10	49		7	32			C4BPA	BCL2L11		CASP1	ARG2		ABCB1	-4.45086	-2.15408	102	29		-2.37495	-1.2479	91	45		-8.55952	-3.09753	77	35		BATF3	ABCB1		ADA	ABCB1		BCL3	ABCB1		73	22
		ABL1	-1.23329	-0.302513				-1.05588	-0.0784503								CASP1	BST1		CD14	BCL2L11		ABL1	-1.29935	-0.377794				-1.7394	-0.798588				-1.68779	-0.755138				BCL3	ARHGDIB		ARG2	ARHGDIB		BCL6	ARHGDIB
		ADA	1	0				1	0				only up in CFTR-CTL - ASL	only down in CFTR-CTL - ASL			CD14	C1R		CD3EAP	BID		ADA	1.16873	0.224947				4.2683	2.09366				1	0				BCL6	BCL2L11		BATF3	ATG10		C3	BID		only up in CFTR-CTL, CTL-ASL	only down in CFTR-CTL, CTL-ASL
		AHR	1.02242	0.0319927				-1.02782	-0.039593				9	22			CD1D	C4A/B		CD55	CCL2		AHR	1.25863	0.331857				1.18271	0.242101				1.31468	0.394716				BID	BST1		BCL3	BCL2L11		CASP1	BST1		29	7
		AICDA	1	0				1	0				only up in CFTR-CTL + saline	only down in CFTR-CTL + saline			CD274	C6		HLA-DQA1	CCL20		AICDA	1	0				1	0				1	0				C3	C4A/B		BID	BST1		CCL2	C6		only up in CFTR-CTL - ASL	only down in CFTR-CTL - ASL
		AIRE	1	0				1	0				3	17			CD28	CCL2		IFIT2	CCR1		AIRE	1	0				1	0				1	0				C4BPA	C6		C3	C1R		CCL20	CCR1		18	23
		APP	-1.13946	-0.188354				-1.05521	-0.0775345								CD3EAP	CCL20		IRF8	CCRL1		APP	-1.15591	-0.209028				-1.49029	-0.575589				-1.08031	-0.111452				CASP1	CCR1		C4BPA	C4A/B		CCL22	CCRL1
		ARG1	1	0				1	0								CD55	CDKN1A		NFATC1	CD19		ARG1	1	0				1	0				1	0				CCL18	DPP4		CASP1	C5		CD274	FADD
		ARG2	1.06146	0.0860519				-4.98612	-2.31792								CHUK	CLEC4E		PTPN22	CD83		ARG2	1.84707	0.88524				2.91289	1.54245				-1.05487	-0.0770661				CCL2	FADD		CCL2	C6		CD40	FCGRT
		ARHGDIB	-1.35662	-0.440017				1.39276	0.477943								FAS	CRADD		TAP1	CDKN1A		ARHGDIB	-2.38215	-1.25226				-7.82729	-2.96851				-25.0569	-4.64714				CCL20	FKBP5		CCL20	CCR1		CD55	FKBP5		genes up common to all three conditions
		ATG10	-1.04677	-0.0659512				-1.55816	-0.639844								IFIT2	CSF2			CEACAM6		ATG10	-1.41795	-0.503802				-2.96488	-1.56797				1.42198	0.507896				CCL22	FN1		CCL22	CCRL1		CD83	HFE		genes down common to all three conditions
		ATG12	1.24878	0.320517				-1.05955	-0.083451								IL11RA	CX3CL1			CLEC4E		ATG12	-1.4463	-0.532371				1.98401	0.988418				1.39409	0.479327				CD14	HFE		CCL5	CD19		CDKN1A	HLA-DOB		genes up common to CTL-ASL and + saline and different from - ASL
		ATG16L1	-1.31894	-0.399375				-1.018	-0.0257355								IRF8	CXCL1			CSF1		ATG16L1	-1.29695	-0.37512				-1.59807	-0.676332				-1.79787	-0.846286				CD160	IKBKAP		CD274	CD99		CFB	HLA-DPA1		genes down common to CTL-ASL and + saline and different from - ASL
		ATG5	-1.09043	-0.124894				-1.17932	-0.237961								PLAU	CXCL10			CSF2		ATG5	1.12973	0.175974				1.15546	0.208467				1.15884	0.212682				CD1D	IL18		CD55	CRADD		CLEC4E	HLA-DPB1
		ATG7	-1.39141	-0.476543				1.00278	0.00401182								SLAMF7	CXCL2			CXCL1		ATG7	1.08446	0.11697				1.18176	0.240941				1.38248	0.467254				CD274	IL1R1		CD74	DPP4		CSF1	HLA-DQA1
		ATM	1	0				1	0								TAP1	CXCR4			CXCL10		ATM	1	0				1	0				1	0				CD40	IL1RN		CDKN1A	FCGRT		CSF2	IKBKAP
		B2M	1.05255	0.0738918				-1.17869	-0.237185									DEFB1			CXCL2		B2M	1.68318	0.751192				1.55405	0.636036				1.5561	0.637937				CD55	IRF5		CFB	FKBP5		CX3CL1	IL1R1
		B3GAT1	1	0				1	0									DEFB4A			DEFB4A		B3GAT1	1	0				1	0				1	0				CD74	ITGAE		CLEC4E	FN1		CXCL1	IL1RN
		BATF	1	0				1	0									FKBP5			FADD		BATF	1	0				1	0				1	0				CD83	LTB4R		CSF1	HFE		CXCL10	IL6R
		BATF3	1	0				1.39593	0.481222									GPI			FKBP5		BATF3	5.84367	2.54688				7.46952	2.90102				1.64955	0.722073				CDKN1A	LTB4R2		CSF2	HLA-DOB		CXCL11	ITGA5
		BAX	1.06883	0.0960359				1.01393	0.0199534									HLA-DOB			HLA-DOB		BAX	-1.32342	-0.404267				-1.08712	-0.120516				-1.21521	-0.281207				CFB	MME		CX3CL1	IGF2R		CXCL2	LTB4R
		BCAP31	1.32016	0.400712				1.09601	0.132259									ICAM1			HLA-DPB1		BCAP31	1.16444	0.219636				1.24612	0.317447				1.18796	0.248482				CLEC4A	NCAM1		CXCL1	IKZF2		CXCR4	LTB4R2
		BCL10	-1.09782	-0.134646				-1.19144	-0.252705									IDO1			HLA-DQB1		BCL10	1.47387	0.559607				1.35287	0.436028				1.75704	0.813146				CLEC4E	NOTCH1		CXCL10	IL1R1		DEFB4A	MME
		BCL2	1	0				1	0									IL1A			HLA-DRB1		BCL2	1	0				1	0				1	0				CRADD	PDCD2		CXCL11	IL6R		ETS1	MR1
		BCL2L11	-2.00981	-1.00706				-2.27937	-1.18863									IL1B			ICAM1		BCL2L11	-2.38215	-1.25226				-2.6091	-1.38355				-1.50026	-0.585213				CSF1	PYCARD		CXCL2	IRF5		GBP1	NCAM1
		BCL3	-1.91318	-0.935974				1.48898	0.574328									IL1RN			ICOSLG		BCL3	4.37598	2.12961				3.2288	1.691				4.41674	2.14298				CSF2	SELL		CXCR4	IRF8		GPI	NOTCH1
		BCL6	-1.15457	-0.207356				-1.40784	-0.493488									IL2RG			IL1A		BCL6	2.27386	1.18514				1.29887	0.377262				2.551	1.35106				CTSS	TGFBI		DEFB4A	ITGAE		HLA-B	PDCD2
		BID	-1.50736	-0.59202				-2.7841	-1.47721									IL6			IL1B		BID	3.35831	1.74774				7.28221	2.86438				-2.7841	-1.47721				CX3CL1	TRAF5		EGR2	LTB4R		ICAM1	PECAM1
		BLNK	-1.10539	-0.144561				1.13953	0.188436									IL8			IL1RN		BLNK	1.29753	0.375768				-1.36667	-0.450665				1.23884	0.308992				CXCL1	XCL1		ETS1	LTB4R2		ICOSLG	PYCARD
		BST1	-4.17615	-2.06217				-1.49583	-0.580951									IRF3			IL2RG		BST1	-4.17615	-2.06217				-4.17615	-2.06217				-4.17615	-2.06217				CXCL10			FAS	MME		IDO1	RORC
		BST2	1	0				1	0									ITGA5			IL6		BST2	1	0				1	0				1	0				CXCL11			GBP1	MR1		IFIH1	SYK
		BTK	1	0				1	0									LTB4R			IL6R		BTK	1	0				1	0				1	0				CXCL2			HLA-DQA1	MUC1		IFIT2	TGFBI
		BTLA	1	0				1	0									MR1			IL8		BTLA	1	0				1	0				1	0				CXCR4			ICAM1	NCAM1		IFNAR2	TLR1
		C14orf166	1.13951	0.188414				1.08242	0.114257									NCAM1			ITGAE		C14orf166	-1.01241	-0.0177982				-1.12575	-0.170889				-1.14313	-0.192985				DEFB4A			ICAM4	NOD1		IFNGR1	TMEM173
		C1QA	1	0				1	0									NFKB2			NFKB1		C1QA	1	0				1	0				1	0				EGR2			ICAM5	PDCD2		IKBKE	XCL1
		C1QB	1	0				1	0									NFKBIA			NFKBIA		C1QB	1	0				1	0				1	0				ETS1			ICOSLG	PECAM1		IL15
		C1QBP	1.40794	0.493589				-1.02867	-0.0407761									NOD1			NOD2		C1QBP	-1.31133	-0.391028				1.50297	0.587818				-1.61044	-0.687451				GBP1			IDO1	RORC		IL1A
		C1R	-22.2728	-4.47721				-1.22735	-0.295548									NOD2			PECAM1		C1R	1.7841	0.835199				-2.3192	-1.21363				1.48122	0.56679				HLA-B			IFIH1	SERPING1		IL1B
		C1S	-1.25613	-0.328986				-1.4246	-0.510561									NOTCH1			PLAUR		C1S	1.00749	0.010771				-1.18595	-0.246047				1.30348	0.382365				HLA-DQA1			IFIT2	SYK		IL23A
		C2	1	0				1.39593	0.481222									PECAM1			PRDM1		C2	1.16873	0.224947				1	0				1	0				ICAM1			IFNA1/13	TGFBI		IL2RG
		C3	-1.47147	-0.557255				-1.1955	-0.257616									PLAUR			PTGER4		C3	2.98972	1.58001				2.352	1.23389				3.04626	1.60704				ICAM4			IFNAR1	TLR1		IL4R
		C4A/B	-2.86398	-1.51802				1.42501	0.510972									PRDM1			PTGS2		C4A/B	-3.23292	-1.69284				-4.13107	-2.04652				-1.06894	-0.096175				ICOSLG			IFNAR2	TMEM173		IL6
		C4BPA	3.69402	1.88519				1	0									PTGS2			RELB		C4BPA	3.5062	1.80991				2.13415	1.09366				1	0				IDO1			IFNGR1	TNFSF12		IL8
		C5	1.11951	0.162867				-1.0637	-0.0890976									RELB			STAT5A		C5	-1.5881	-0.667301				-2.19713	-1.13562				-1.58851	-0.667675				IFIH1			IKBKE	TRAF5		IRAK2
		C6	-8.3523	-3.06217				-1.49583	-0.580951									RORC			TLR2		C6	-2.38215	-1.25226				-8.3523	-3.06217				-8.3523	-3.06217				IFIT2			IKZF3	XCL1		IRAK3
		C7	1.84701	0.885191				1	0									SOCS1			TNFAIP3		C7	1	0				1	0				1	0				IFNGR1			IL15			IRF1
		C8A	1	0				1	0									STAT5A			TNFAIP6		C8A	1	0				1.06707	0.0936603				1	0				IKBKE			IL1A			ITGAM
		C8B	1	0				1	0									TLR1			TRAF1		C8B	1	0				1	0				1	0				IKZF3			IL1B			JAK1
		C8G	1	0				1	0									TLR2			XCL1		C8G	1	0				1	0				1	0				IL10RA			IL22			LIF
		C9	1	0				1	0									TNFAIP3					C9	1	0				1	0				1	0				IL15			IL23A			MAP4K4
		CAMP	1	0				1	0									TNFAIP6					CAMP	1	0				1	0				1	0				IL1A			IL4R			NFATC1
		CARD9	1	0				1	0									TRAF1					CARD9	1	0				1	0				1	0				IL1B			IL6			NFIL3
		CASP1	6.63413	2.72991				5.51532	2.46344									TRAF3					CASP1	8.81557	3.14005				6.13239	2.61645				12.4423	3.63718				IL20			IL8			NFKB2
		CASP10	1	0				1	0									XCL1					CASP10	1	0				1	0				1	0				IL28A			IRAK2			NFKBIA
		CASP2	1.28027	0.35645				1.30186	0.380575														CASP2	-1.17054	-0.227172				-1.48719	-0.572584				-1.6034	-0.681137				IL28A/B			IRAK3			NOD2
		CASP3	1.18467	0.244481				1.27139	0.346404														CASP3	1.06447	0.0901288				1.23195	0.300948				-1.02735	-0.038931				IL2RG			IRF1			PLAU
		CASP8	-1.3411	-0.42342				1.00278	0.00401182														CASP8	-1.37257	-0.456881				-1.67926	-0.747825				-1.34357	-0.426074				IL4R			ITGAM			PLAUR
		CCBP2	1	0				1	0														CCBP2	1	0				1	0				1	0				IL6			JAK1			POU2F2
		CCL11	1	0				1	0														CCL11	1	0				1	0				1	0				IL8			JAK2			PRDM1
		CCL13	1	0				1	0														CCL13	1	0				1	0				1	0				IRAK2			LIF			PSMB10
		CCL15	1	0				1	0														CCL15	1	0				1	0				1	0				IRAK3			LILRA5			PSMB9
		CCL16	1	0				1	0														CCL16	1	0				1	0				1	0				IRF1			MAP4K4			PTGS2
		CCL18	1	0				1	0														CCL18	2.33747	1.22495				1	0				1	0				IRF7			MX1			RELB
		CCL19	1	0				1	0														CCL19	1	0				1	0				1	0				ITGAM			NFATC1			S100A9
		CCL2	-6.7831	-2.76195				-8.97501	-3.16591														CCL2	3.35831	1.74774				3.15137	1.65598				5.13491	2.36034				ITGAX			NFKB1			SOCS3
		CCL20	-9.5349	-3.25322				-12.3293	-3.62402														CCL20	9.85578	3.30097				20.1839	4.33513				9.9547	3.31538				ITGB2			NFKB2			STAT5A
		CCL22	1	0				1	0														CCL22	24.5434	4.61726				16.0061	4.00055				9.8973	3.30704				JAK1			NFKBIA			TAP1
		CCL23	1	0				1	0														CCL23	1	0				1	0				1	0				LIF			PDGFB			TAP2
		CCL24	1	0				1	0														CCL24	1	0				1	0				1	0				NFATC1			PLAU			TFRC
		CCL26	1	0				1	0														CCL26	1	0				1	0				1	0				NFIL3			PLAUR			TICAM1
		CCL3	1	0				1	0														CCL3	1	0				1	0				1	0				NFKB1			POU2F2			TLR3
		CCL4	1	0				1	0														CCL4	1	0				1.06707	0.0936603				1	0				NFKB2			PRDM1			TNF
		CCL5	1	0				1	0														CCL5	1	0				5.33537	2.41559				1	0				NFKBIA			PSMB9			TNFAIP3
		CCL7	1	0				1	0														CCL7	1	0				1	0				1	0				NOD2			PTGS2			TNFAIP6
		CCL8	1	0				1	0														CCL8	1	0				1	0				1	0				PLAU			RELB			TNFRSF1B
		CCND3	1.95865	0.969859				1.3848	0.469675														CCND3	1.15942	0.2134				1.05857	0.0821133				-1.96909	-0.97753				PLAUR			S100A9			TNFSF15
		CCR1	-1.50736	-0.59202				-2.7841	-1.47721														CCR1	-2.7841	-1.47721				-2.7841	-1.47721				-2.7841	-1.47721				POU2F2			SELE			VCAM1
		CCR10	1	0				1	0														CCR10	1	0				1	0				1	0				PRDM1			SOCS1
		CCR2	1	0				1	0														CCR2	1	0				1	0				1	0				PSMB10			TAP1
		CCR5	1	0				1	0														CCR5	1	0				1	0				1	0				PSMB9			TAP2
		CCR6	1	0				1	0														CCR6	1	0				1	0				1	0				PTGS2			TFRC
		CCR7	1	0				1	0														CCR7	1	0				1	0				1	0				PTPN22			TICAM1
		CCR8	1	0				1	0														CCR8	1	0				1	0				1	0				RELB			TLR2
		CCRL1	1.70592	0.77055				-9.74435	-3.28457														CCRL1	-1.6675	-0.73769				-9.13184	-3.19091				-5.90728	-2.56249				S100A9			TNF
		CCRL2	1	0				1	0														CCRL2	1	0				1	0				1	0				SLC2A1			TNFAIP3
		CD14	3.69402	1.88519				4.18778	2.06618														CD14	3.5062	1.80991				1	0				1	0				SOCS1			TNFAIP6
		CD160	1	0				1	0														CD160	2.33747	1.22495				1	0				1	0				SOCS3			TNFRSF1B
		CD163	1	0				1	0														CD163	1	0				1	0				1	0				STAT5A			TNFSF15
		CD164	-1.3653	-0.449219				-1.16699	-0.222789														CD164	-1.21328	-0.278916				-1.54052	-0.623422				-1.28253	-0.358987				TAP1			TRAF1
		CD19	-1.0049	-0.00705754				-2.21605	-1.14799														CD19	-1.5881	-0.667301				-4.34849	-2.12052				-1.20557	-0.269711				TAP2			VCAM1
		CD1A	1	0				1	0														CD1A	1	0				1	0				1	0				TFRC			ZEB1
		CD1D	5.30731	2.40798				-1.39205	-0.477211														CD1D	5.87705	2.55509				1.5331	0.61645				-1.39205	-0.477211				TICAM1
		CD2	1	0				1	0														CD2	1	0				1	0				1	0				TIRAP
		CD209	1	0				1	0														CD209	1	0				1	0				1	0				TLR2
		CD22	1	0				1	0														CD22	1	0				1	0				1	0				TLR3
		CD24	-1.25003	-0.321961				-1.04738	-0.0667876														CD24	-1.10769	-0.147551				-1.66	-0.73118				-1.00427	-0.00614436				TNF
		CD244	1	0				1	0														CD244	1	0				1	0				1	0				TNFAIP3
		CD247	1	0				1	0														CD247	1	0				1	0				1	0				TNFAIP6
		CD27	1	0				1	0														CD27	1	0				1	0				1	0				TNFRSF14
		CD274	5.54103	2.47015				1	0														CD274	4.67494	2.22495				4.2683	2.09366				8.24775	3.044				TNFRSF1B
		CD276	1.00478	0.00688165				1.0612	0.0856956														CD276	1.01891	0.0270203				-1.04975	-0.0700508				-1.10027	-0.137858				TNFSF15
		CD28	3.69402	1.88519				1	0														CD28	1	0				1	0				1	0				VCAM1
		CD34	1	0				1	0														CD34	1	0				1	0				1	0
		CD36	-1.39205	-0.477211				-1.39205	-0.477211														CD36	-1.39205	-0.477211				-1.39205	-0.477211				-1.39205	-0.477211
		CD3D	1	0				1	0														CD3D	1	0				1	0				1	0
		CD3E	1	0				1	0														CD3E	1	0				1	0				1	0
		CD3EAP	2.81951	1.49544				2.00557	1.00401														CD3EAP	-1.19107	-0.252263				1.43728	0.52334				-1.68779	-0.755138
		CD4	1	0				1	0														CD4	1	0				1	0				1	0
		CD40	-1.97116	-0.979043				-1.54116	-0.624019														CD40	2.51873	1.3327				1.51055	0.595076				2.2654	1.17977
		CD40LG	1	0				1	0														CD40LG	1	0				1	0				1	0
		CD44	1.04444	0.0627358				-1.04379	-0.061826														CD44	1.29916	0.377581				1.33576	0.417662				1.22463	0.292341
		CD45R0	1	0				1	0														CD45R0	1	0				1	0				1	0
		CD45RA	1	0				1	0														CD45RA	1	0				1	0				1	0
		CD45RB	1	0				1	0														CD45RB	1	0				1	0				1	0
		CD46	-1.26998	-0.344802				-1.0706	-0.098416														CD46	1.03574	0.0506637				-1.19817	-0.260831				1.09823	0.135178
		CD48	1	0				1	0														CD48	1	0				1	0				1	0
		CD5	1.84701	0.885191				1	0														CD5	1	0				1	0				1	0
		CD53	1	0				1	0														CD53	1	0				1	0				1	0
		CD55	3.31707	1.72991				3.50975	1.81137														CD55	2.51873	1.3327				4.98257	2.31689				5.9249	2.56679
		CD58	1.30543	0.384521				1.31009	0.389666														CD58	1.34062	0.422897				1.40946	0.495143				1.0703	0.0980206
		CD59	-1.2004	-0.263516				-1.04526	-0.063868														CD59	-1.01736	-0.0248278				-1.20085	-0.26406				1.04569	0.0644504
		CD6	1	0				1	0														CD6	1	0				1	0				1	0
		CD7	1	0				1	0														CD7	1	0				1	0				1	0
		CD70	1	0				1	0														CD70	1	0				1	0				1	0
		CD74	1.30534	0.384425				-1.29639	-0.3745														CD74	2.08365	1.05911				2.22206	1.1519				1.56398	0.645223
		CD79A	1	0				1	0														CD79A	1	0				1	0				1	0
		CD79B	1	0				1	0														CD79B	1	0				1	0				1	0
		CD80	1	0				1	0														CD80	1	0				1	0				1	0
		CD81	-1.09979	-0.137232				-1.09732	-0.133985														CD81	-1.12079	-0.16451				-1.50143	-0.586336				-1.25228	-0.324557
		CD82	-1.61502	-0.691556				1.13649	0.184584														CD82	1.11944	0.162774				-1.77893	-0.831009				-1.15077	-0.202597
		CD83	1.59219	0.671014				-2.49306	-1.31792														CD83	5.03747	2.3327				1.83972	0.879484				5.6879	2.5079
		CD86	1	0				1	0														CD86	1	0				1	0				1	0
		CD8A	1	0				1	0														CD8A	1	0				1	0				1	0
		CD8B	1	0				1	0														CD8B	1	0				1	0				1	0
		CD9	-1.34237	-0.424784				-1.31736	-0.397655														CD9	1.78704	0.837568				1.55665	0.638445				1.44316	0.52923
		CD96	1	0				1	0														CD96	1	0				1	0				1	0
		CD97	-1.5241	-0.607962				-1.44043	-0.526503														CD97	-1.6675	-0.73769				-1.10948	-0.149878				-1.25893	-0.332195
		CD99	-1.03446	-0.0488777				-1.14435	-0.194534														CD99	-1.34476	-0.42735				-2.17425	-1.12052				-1.2983	-0.376626
		CDH5	1	0				1	0														CDH5	1	0				1	0				1	0
		CDKN1A	-2.3687	-1.2441				-2.19389	-1.13349														CDKN1A	4.50319	2.17095				5.50521	2.4608				3.12404	1.64341
		CEACAM1	-1.15107	-0.202978				1.09829	0.135256														CEACAM1	1.70914	0.773272				1.03119	0.0443112				1.69283	0.759435
		CEACAM6	1.63396	0.708375				-3.16765	-1.66341														CEACAM6	-1.36847	-0.452562				-1.10938	-0.149753				-1.71964	-0.782105
		CEACAM8	1	0				1	0														CEACAM8	1	0				1	0				1	0
		CEBPB	-1.13905	-0.187836				-1.01682	-0.0240631														CEBPB	1.84456	0.883273				1.50355	0.588375				1.72038	0.782725
		CFB	-1.07209	-0.100425				-1.29829	-0.376612														CFB	3.68383	1.8812				3.36396	1.75016				3.08077	1.62329
		CFD	1	0				1	0														CFD	1	0				1	0				1	0
		CFH	1.22944	0.298007				-1.14418	-0.194317														CFH	-1.35237	-0.435485				-1.83478	-0.87561				-1.38323	-0.46804
		CFI	1.09054	0.125046				-1.13746	-0.185813														CFI	-1.29774	-0.375999				-1.56118	-0.642638				-1.43266	-0.518698
		CFP	1	0				1	0														CFP	1	0				1	0				1	0
		CHUK	2.30449	1.20445				1.6889	0.756084														CHUK	1.41403	0.499809				1.85586	0.892084				1.30971	0.389252
		CIITA	1	0				1	0														CIITA	1	0				1	0				1	0
		CISH	1	0				1	0														CISH	1	0				1	0				1	0
		CLEC4A	1	0				1	0														CLEC4A	2.33747	1.22495				1	0				1	0
		CLEC4E	-6.96025	-2.79914				-6.96025	-2.79914														CLEC4E	3.02248	1.59573				6.74563	2.75395				4.50292	2.17086
		CLEC5A	1	0				1	0														CLEC5A	1	0				1	0				1	0
		CLEC6A	1	0				1	0														CLEC6A	1	0				1	0				1	0
		CLEC7A	1	0				1	0														CLEC7A	1	0				1	0				1	0
		CLU	1	0				1	0														CLU	1	0				1	0				1	0
		CMKLR1	1	0				1	0														CMKLR1	1	0				1	0				1	0
		CR1	-1.39205	-0.477211				-1.39205	-0.477211														CR1	-1.39205	-0.477211				-1.39205	-0.477211				-1.39205	-0.477211
		CR2	1	0				1	0														CR2	1	0				1	0				1	0
		CRADD	-2.26103	-1.17698				1.83844	0.878481														CRADD	2.23888	1.16277				-2.6091	-1.38355				1.18498	0.244862
		CSF1	-1.93803	-0.95459				-2.56429	-1.35856														CSF1	2.79859	1.4847				2.21447	1.14696				3.62077	1.8563
		CSF1R	1	0				1	0														CSF1R	1	0				1	0				1	0
		CSF2	-5.5682	-2.47721				-5.5682	-2.47721														CSF2	10.2848	3.36245				9.58186	3.26031				10.9611	3.45432
		CSF2RB	1	0				1	0														CSF2RB	1	0				1	0				1	0
		CSF3R	1	0				1	0														CSF3R	1	0				1	0				1	0
		CTLA4_all	1	0				1	0														CTLA4_all	1	0				1	0				1	0
		CTLA4-TM	-1.39205	-0.477211				-1.39205	-0.477211														CTLA4-TM	-1.39205	-0.477211				-1.39205	-0.477211				-1.39205	-0.477211
		CTNNB1	1.04295	0.0606665				-1.0614	-0.0859696														CTNNB1	-1.19944	-0.262364				-1.19099	-0.25216				-1.14472	-0.194992
		CTSC	-1.12025	-0.163826				-1.08988	-0.124165														CTSC	-1.01513	-0.0216625				1.1053	0.144441				1.04603	0.0649239
		CTSG	1	0				1	0														CTSG	1	0				1	0				1	0
		CTSS	-1.22747	-0.295684				-1.0917	-0.126572														CTSS	2.17967	1.12411				1.95428	0.966636				1.99558	0.996811
		CUL9	-1.04542	-0.0640885				1.18935	0.250172														CUL9	-1.02432	-0.034672				-1.80953	-0.855619				-1.64943	-0.721971
		CX3CL1	-2.63787	-1.39937				1.00278	0.00401182														CX3CL1	16.7916	4.06966				14.6739	3.87518				21.6682	4.43751
		CX3CR1	1	0				1	0														CX3CR1	1	0				1	0				1	0
		CXCL1	-3.07752	-1.62177				-3.38837	-1.76059														CXCL1	8.4526	3.07939				14.7637	3.88398				8.32031	3.05664
		CXCL10	-2.07261	-1.05145				-3.65648	-1.87046														CXCL10	4.88482	2.2883				13.8676	3.79364				12.2807	3.61832
		CXCL11	1	0				1	0														CXCL11	17.531	4.13184				42.683	5.41559				16.4955	4.044
		CXCL12	1	0				1	0														CXCL12	1	0				1	0				1	0
		CXCL13	1	0				1	0														CXCL13	1.16873	0.224947				1	0				1	0
		CXCL2	-3.03546	-1.60191				-2.9985	-1.58424														CXCL2	10.293	3.36359				10.0996	3.33622				10.2491	3.35743
		CXCL9	1	0				1	0														CXCL9	1	0				1	0				1	0
		CXCR1	1	0				1	0														CXCR1	1	0				1	0				1	0
		CXCR2	1	0				1	0														CXCR2	1.16873	0.224947				1	0				1	0
		CXCR3	1	0				1	0														CXCR3	1	0				1	0				1	0
		CXCR4	-2.3029	-1.20345				-1.71398	-0.777348														CXCR4	3.7552	1.90889				2.64808	1.40495				4.20129	2.07083
		CXCR6	1	0				1	0														CXCR6	1	0				1	0				1	0
		CYBB	1	0				1	0														CYBB	1	0				1	0				1	0
		DEFB1	-4.14523	-2.05145				-1.56706	-0.648065														DEFB1	-1.09182	-0.126733				1.60278	0.68058				-1.16036	-0.21457
		DEFB103A	1	0				1	0														DEFB103A	1	0				1	0				1	0
		DEFB103B	1	0				1	0														DEFB103B	1	0				1	0				1	0
		DEFB4A	-5.5682	-2.47721				-5.5682	-2.47721														DEFB4A	5.45726	2.44818				15.331	3.93838				2.6662	1.41479
		DPP4	-1.85521	-0.89158				-1.18189	-0.241101														DPP4	-3.1762	-1.6673				-8.34911	-3.06162				-1.74224	-0.800942
		DUSP4	1.31084	0.390493				1.05111	0.0719159														DUSP4	-1.1234	-0.167871				1.38533	0.470229				1.01366	0.0195696
		EBI3	1	0				1	0														EBI3	1	0				1	0				1	0
		EDNRB	1	0				1	0														EDNRB	1	0				1	0				1	0
		EGR1	-1.30297	-0.381802				1.20924	0.274101														EGR1	-1.27884	-0.354833				-1.70595	-0.770573				-1.1477	-0.198745
		EGR2	1	0				1	0														EGR2	3.5062	1.80991				6.40244	2.67862				1	0
		ENTPD1	1	0				1	0														ENTPD1	1	0				1	0				1	0
		EOMES	1	0				1	0														EOMES	1	0				1	0				1	0
		ETS1	-1.17762	-0.235876				1.24345	0.314352														ETS1	2.35082	1.23316				2.60627	1.38198				2.82025	1.49582
		FADD	-1.13052	-0.176983				-4.17615	-2.06217														FADD	-4.17615	-2.06217				1.02207	0.0314872				-4.17615	-2.06217
		FAS	5.54103	2.47015				1	0														FAS	1	0				6.40244	2.67862				1	0
		FCAR	1	0				1	0														FCAR	1	0				1	0				1	0
		FCER1A	1	0				1	0														FCER1A	1	0				1	0				1	0
		FCER1G	1	0				1	0														FCER1G	1	0				1	0				1	0
		FCGR1A/B	1	0				1	0														FCGR1A/B	1	0				1	0				1	0
		FCGR2A	1	0				1	0														FCGR2A	1	0				1	0				1	0
		FCGR2A/C	1.84701	0.885191				1	0														FCGR2A/C	1	0				1	0				1	0
		FCGR2B	1	0				1	0														FCGR2B	1	0				1	0				1	0
		FCGR3A/B	-1.39205	-0.477211				-1.39205	-0.477211														FCGR3A/B	-1.39205	-0.477211				-1.39205	-0.477211				-1.39205	-0.477211
		FCGRT	-1.48622	-0.571652				-1.09023	-0.12463														FCGRT	-1.79512	-0.84408				-3.23835	-1.69526				-2.25395	-1.17246
		FKBP5	-3.01471	-1.59202				-3.98889	-1.99599														FKBP5	-9.52859	-3.25226				-10.4364	-3.38355				-11.1364	-3.47721
		FN1	1.06146	0.0860519				-1.32963	-0.411026														FN1	-2.38215	-1.25226				-3.26137	-1.70548				-1.2983	-0.376626
		FOXP3	1	0				1	0														FOXP3	1	0				1	0				1	0
		FYN	-1.19903	-0.261871				-1.02655	-0.0378084														FYN	-1.30274	-0.381546				-1.86364	-0.898123				-1.55455	-0.636494
		GATA3	1	0				1	0														GATA3	1	0				1	0				1	0
		GBP1	1.32683	0.40798				1.35158	0.434646														GBP1	2.99328	1.58173				4.366	2.12631				2.88517	1.52865
		GBP5	1	0				1	0														GBP5	1	0				1	0				1	0
		GFI1	1	0				1	0														GFI1	1	0				1	0				1	0
		GNLY	1	0				1	0														GNLY	1	0				1	0				1	0
		GP1BB	1	0				1	0														GP1BB	1	0				1	0				1	0
		GPI	-2.24171	-1.1646				-1.37712	-0.461652														GPI	1.87023	0.903218				1.4842	0.569683				2.05124	1.0365
		GPR183	1	0				1	0														GPR183	1	0				1	0				1	0
		GZMA	1	0				1	0														GZMA	1	0				1	0				1	0
		GZMB	1	0				1	0														GZMB	1	0				1	0				1	0
		GZMK	1	0				1	0														GZMK	1	0				1	0				1	0
		HAMP	1	0				1	0														HAMP	1	0				1	0				1	0
		HAVCR2	1	0				1	0														HAVCR2	1	0				1	0				1	0
		HFE	-1.28569	-0.362538				1.07194	0.100227														HFE	-2.87843	-1.52528				-3.78319	-1.9196				-2.22482	-1.15369
		HLA-A	-1.2243	-0.291958				-1.01705	-0.0243966														HLA-A	1.58327	0.662909				1.38363	0.46846				1.62398	0.699536
		HLA-B	-1.26682	-0.341212				-1.0646	-0.0903156														HLA-B	2.39829	1.26201				1.7498	0.807191				2.21496	1.14728
		HLA-C	-1.04761	-0.0671049				1.02803	0.0398889														HLA-C	1.41943	0.505312				1.24357	0.314492				1.21908	0.285792
		HLA-DMA	1.30395	0.382889				-1.0913	-0.126049														HLA-DMA	1.01328	0.0190386				-1.12931	-0.175442				-1.43959	-0.525656
		HLA-DMB	1.21626	0.282449				1.11421	0.156015														HLA-DMB	-1.15888	-0.212735				-1.61944	-0.695494				-1.01268	-0.0181725
		HLA-DOB	-4.17615	-2.06217				-4.17615	-2.06217														HLA-DOB	1.67916	0.747737				-4.17615	-2.06217				-4.17615	-2.06217
		HLA-DPA1	1.32683	0.40798				1.37883	0.463443														HLA-DPA1	-1.05873	-0.0823384				-1.49091	-0.576195				-6.75117	-2.75514
		HLA-DPB1	-1.50736	-0.59202				-3.49028	-1.80334														HLA-DPB1	-1.85278	-0.889693				-1.21758	-0.284015				-11.8146	-3.56249
		HLA-DQA1	1.7691	0.823017				3.34262	1.74098														HLA-DQA1	3.91803	1.97013				5.36584	2.4238				-4.17615	-2.06217
		HLA-DQB1	-1.50736	-0.59202				-2.42183	-1.2761														HLA-DQB1	1.35814	0.441633				1.30764	0.386968				1.39409	0.479327
		HLA-DRA	1.31748	0.397784				-1.37481	-0.459235														HLA-DRA	1.43674	0.522802				1.8246	0.867582				1.14325	0.193147
		HLA-DRB1	1.32683	0.40798				-6.96025	-2.79914														HLA-DRB1	1.17541	0.233163				1.5331	0.61645				-1.40649	-0.492104
		HLA-DRB3	-1.07102	-0.09898				1.05849	0.0820143														HLA-DRB3	1.50813	0.592762				1.43373	0.519774				1.38248	0.467254
		HRAS	-1.69578	-0.761945				-1.795	-0.843985														HRAS	1.11944	0.162774				1.95896	0.970087				-1.51901	-0.603135
		ICAM1	-3.37899	-1.75659				-3.01408	-1.59172														ICAM1	7.12861	2.83362				9.42656	3.23673				8.2464	3.04376
		ICAM2	1	0				1	0														ICAM2	1	0				1	0				1	0
		ICAM3	1.60616	0.683614				-1.1842	-0.243916														ICAM3	-1.02866	-0.0407593				1.17	0.226503				-1.33617	-0.418103
		ICAM4	-1.39205	-0.477211				-1.39205	-0.477211														ICAM4	2.51873	1.3327				7.66549	2.93838				-1.39205	-0.477211
		ICAM5	1	0				1	0														ICAM5	1.16873	0.224947				5.33537	2.41559				1	0
		ICOS	1	0				1	0														ICOS	1	0				1	0				1	0
		ICOSLG	-1.35662	-0.440017				-2.24375	-1.16591														ICOSLG	2.98517	1.57781				6.38791	2.67534				4.54242	2.18346
		IDO1	-8.3523	-3.06217				-1.99445	-0.995988														IDO1	4.47775	2.16277				19.2915	4.26989				10.0723	3.33232
		IFI16	-1.25613	-0.328986				1.03621	0.0513175														IFI16	-1.27615	-0.351799				-1.95682	-0.968513				-1.68779	-0.755138
		IFI35	-1.34249	-0.42491				-1.13683	-0.185022														IFI35	1.35511	0.438408				1.19689	0.259293				1.12261	0.166859
		IFIH1	1.13728	0.185588				-1.55124	-0.633418														IFIH1	2.51873	1.3327				3.83274	1.93838				2.70852	1.43751
		IFIT2	18.4701	4.20712				4.18778	2.06618														IFIT2	9.34988	3.22495				3.20122	1.67862				6.5982	2.72207
		IFITM1	-1.29944	-0.377895				-1.08394	-0.116282														IFITM1	1.91424	0.93677				1.21115	0.276374				1.68267	0.750753
		IFNA1/13	1	0				1	0														IFNA1/13	1	0				2.13415	1.09366				1.64955	0.722073
		IFNA2	1	0				1	0														IFNA2	1	0				1	0				1	0
		IFNAR1	-1.09626	-0.132588				1.81755	0.861993														IFNAR1	1.15442	0.207168				2.10801	1.07588				1.62935	0.704294
		IFNAR2	-1.30444	-0.383433				-1.03558	-0.050436														IFNAR2	1.77244	0.825739				2.08956	1.0632				2.3524	1.23414
		IFNB1	1	0				1	0														IFNB1	1	0				1	0				1	0
		IFNG	1	0				1	0														IFNG	1	0				1	0				1	0
		IFNGR1	-1.06041	-0.0846185				-1.07736	-0.107497														IFNGR1	2.76853	1.46912				3.58567	1.84224				3.08486	1.62521
		IGF2R	-1.11656	-0.159061				1.05292	0.0744011														IGF2R	-1.36123	-0.444909				-2.007	-1.00504				-1.60742	-0.684749
		IKBKAP	-1.81769	-0.862109				-1.16818	-0.224257														IKBKAP	-2.03475	-1.02485				-1.67145	-0.741102				-2.16248	-1.11269
		IKBKB	-1.16282	-0.217625				-1.077	-0.107019														IKBKB	1.3682	0.452281				-1.19399	-0.255795				1.2947	0.372617
		IKBKE	1.32683	0.40798				-1.38899	-0.474035														IKBKE	3.16456	1.66201				4.77619	2.25586				2.88649	1.52932
		IKBKG	1.17073	0.227408				1.06177	0.086474														IKBKG	-1.19107	-0.252263				1.2851	0.361877				-1.19552	-0.257638
		IKZF1	1	0				1	0														IKZF1	1	0				1	0				1	0
		IKZF2	-1.59602	-0.674482				-1.38077	-0.465473														IKZF2	-1.33996	-0.422188				-3.6126	-1.85304				1.05332	0.0749369
		IKZF3	1.84701	0.885191				1	0														IKZF3	3.5062	1.80991				2.13415	1.09366				1	0
		IL10	1	0				1	0														IL10	1	0				1.06707	0.0936603				1	0
		IL10RA	1	0				1	0														IL10RA	2.33747	1.22495				1	0				1	0
		IL11RA	7.38803	2.88519				1	0														IL11RA	1	0				1	0				1	0
		IL12A	1	0				1	0														IL12A	1	0				1	0				1	0
		IL12B	1	0				1	0														IL12B	1	0				1	0				1	0
		IL12RB1	1	0				1	0														IL12RB1	1	0				1	0				1	0
		IL13	1	0				1	0														IL13	1	0				1	0				1	0
		IL13RA1	-1.50736	-0.59202				-1.05307	-0.074598														IL13RA1	1.03357	0.0476383				-1.5239	-0.607765				-1.05089	-0.0716117
		IL15	-1.29202	-0.369628				1.67131	0.740977														IL15	2.23888	1.16277				2.10801	1.07588				2.36996	1.24486
		IL16	1	0				1	0														IL16	1	0				1	0				1	0
		IL17A	1	0				1	0														IL17A	1	0				1	0				1	0
		IL17B	1	0				1	0														IL17B	1	0				1	0				1	0
		IL17F	1	0				1	0														IL17F	1	0				1	0				1	0
		IL18	1.15376	0.206346				1.16265	0.217415														IL18	-2.16274	-1.11286				-1.20018	-0.263256				-1.81965	-0.863663
		IL18R1	1	0				1	0														IL18R1	1	0				1	0				1	0
		IL18RAP	1	0				1	0														IL18RAP	1	0				1	0				1	0
		IL19	1	0				1	0														IL19	1	0				1	0				1	0
		IL1A	-52.8979	-5.72514				-52.8979	-5.72514														IL1A	4.59559	2.20025				5.26498	2.39643				4.42808	2.14668
		IL1B	-6.96025	-2.79914				-6.96025	-2.79914														IL1B	4.86955	2.28379				7.66549	2.93838				6.16189	2.62337
		IL1R1	-1.25613	-0.328986				-1.15064	-0.202439														IL1R1	-2.5523	-1.3518				-2.44603	-1.29044				-2.10974	-1.07707
		IL1R2	1	0				1	0														IL1R2	1	0				1	0				1	0
		IL1RAP	-1.09587	-0.13207				-1.11636	-0.158803														IL1RAP	1.70073	0.766151				-1.27433	-0.349736				1.52689	0.610597
		IL1RL1	1	0				1	0														IL1RL1	1	0				1	0				1	0
		IL1RL2	1	0				1	0														IL1RL2	1	0				1	0				1	0
		IL1RN	-8.3523	-3.06217				-8.3523	-3.06217														IL1RN	-3.57322	-1.83723				1.02207	0.0314872				-8.3523	-3.06217
		IL2	1	0				1	0														IL2	1	0				1	0				1	0
		IL20	1	0				1	0														IL20	10.5186	3.39487				1	0				1	0
		IL21	1	0				1	0														IL21	1	0				1	0				1	0
		IL21R	1	0				1	0														IL21R	1	0				1	0				1	0
		IL22	1	0				1	0														IL22	1	0				2.13415	1.09366				1	0
		IL22RA2	1	0				1	0														IL22RA2	1	0				1	0				1	0
		IL23A	1	0				1	0														IL23A	1	0				12.8049	3.67862				3.2991	1.72207
		IL23R	1	0				1	0														IL23R	1	0				1	0				1	0
		IL26	1	0				1	0														IL26	1	0				1	0				1	0
		IL27	1	0				1	0														IL27	1	0				1	0				1	0
		IL28A	1	0				1	0														IL28A	4.67494	2.22495				1	0				1	0
		IL28A/B	-1.39205	-0.477211				-1.39205	-0.477211														IL28A/B	2.51873	1.3327				-1.39205	-0.477211				-1.39205	-0.477211
		IL29	1	0				1	0														IL29	1	0				1	0				1	0
		IL2RA	1	0				1	0														IL2RA	1	0				1	0				1	0
		IL2RB	1	0				1.39593	0.481222														IL2RB	1	0				1	0				1	0
		IL2RG	-2.7841	-1.47721				-2.7841	-1.47721														IL2RG	8.39578	3.06966				1.91637	0.938378				4.14743	2.05222
		IL3	1	0				1	0														IL3	1	0				1	0				1	0
		IL32	1.00646	0.00928689				-1.0185	-0.0264425														IL32	1.31934	0.399813				-1.13611	-0.184099				1.38161	0.466351
		IL4	1	0				1	0														IL4	1	0				1	0				1	0
		IL4R	-1.09014	-0.124515				-1.06283	-0.0879107														IL4R	2.75713	1.46317				2.3375	1.22497				2.26755	1.18114
		IL5	1	0				1	0														IL5	1	0				1	0				1	0
		IL6	-58.4661	-5.86953				-58.4661	-5.86953														IL6	10.1949	3.34977				13.2503	3.72796				8.77449	3.13332
		IL6R	-1.57587	-0.65615				-3.82269	-1.93459														IL6R	-1.36974	-0.453897				-10.0015	-3.32215				-2.4262	-1.2787
		IL6ST	-1.16337	-0.218309				-1.03149	-0.0447325														IL6ST	1.00136	0.00195691				1.146	0.196611				1.13774	0.186168
		IL7	1	0				1	0														IL7	1.16873	0.224947				1	0				1	0
		IL7R	1	0				1	0														IL7R	1	0				1	0				1	0
		IL8	-5.37759	-2.42696				-7.41597	-2.89064														IL8	10.7778	3.42999				19.4149	4.27909				11.7342	3.55265
		IL9	1	0				1	0														IL9	1	0				1	0				1	0
		ILF3	-1.10239	-0.140641				-1.15654	-0.209819														ILF3	-1.29695	-0.37512				-1.27846	-0.354404				-1.38995	-0.47503
		IRAK1	1.05747	0.080618				1.09326	0.128638														IRAK1	-1.04909	-0.0691411				1.29103	0.368522				1.06915	0.0964701
		IRAK2	-1.16192	-0.216511				-1.44695	-0.533016														IRAK2	4.1752	2.06185				4.83754	2.27428				4.41965	2.14393
		IRAK3	1	0				1	0														IRAK3	2.33747	1.22495				9.60367	3.26359				6.5982	2.72207
		IRAK4	-1.50736	-0.59202				-1.04471	-0.0631024														IRAK4	1.18304	0.242501				-1.68824	-0.755519				-1.42813	-0.51413
		IRF1	1.13728	0.185588				1.23199	0.300994														IRF1	7.43626	2.89458				5.34394	2.4179				6.80517	2.76663
		IRF3	-2.26103	-1.17698				1.00278	0.00401182														IRF3	-1.11663	-0.159154				-1.22301	-0.290441				1.02698	0.0384111
		IRF4	1	0				1	0														IRF4	1	0				1	0				1	0
		IRF5	-1.13052	-0.176983				1.11421	0.156015														IRF5	-2.14393	-1.10026				-5.87047	-2.55348				-1.89877	-0.925063
		IRF7	-1.75858	-0.814412				-1.07393	-0.102903														IRF7	2.63867	1.39981				1.75211	0.809095				1.10034	0.137947
		IRF8	3.18438	1.67101				2.20613	1.14152														IRF8	1.17541	0.233163				-6.96025	-2.79914				-1.40649	-0.492104
		IRGM	1	0				1	0														IRGM	1	0				1	0				1	0
		ITGA2B	1	0				1	0														ITGA2B	1	0				1	0				1	0
		ITGA4	1	0				1	0														ITGA4	1	0				1	0				1	0
		ITGA5	-4.17615	-2.06217				-1.49583	-0.580951														ITGA5	1.67916	0.747737				-1.30455	-0.38355				-4.17615	-2.06217
		ITGA6	-1.05765	-0.0808588				-1.12243	-0.166623														ITGA6	1.37285	0.457178				1.61861	0.694751				1.52554	0.609324
		ITGAE	-1.50736	-0.59202				-2.39334	-1.25902														ITGAE	-2.38215	-1.25226				-2.4084	-1.26807				-1.84123	-0.880669
		ITGAL	1	0				1	0														ITGAL	1	0				1	0				1	0
		ITGAM	1	0				1	0														ITGAM	3.5062	1.80991				7.46952	2.90102				3.2991	1.72207
		ITGAX	1	0				1	0														ITGAX	3.5062	1.80991				1	0				1	0
		ITGB1	1.02171	0.0309842				-1.09666	-0.133113														ITGB1	-1.01615	-0.0231162				-1.05221	-0.0734243				1.06119	0.0856792
		ITGB2	1	0				1	0														ITGB2	4.67494	2.22495				1.06707	0.0936603				1	0
		ITLN1	1	0				1	0														ITLN1	1	0				1	0				1	0
		ITLN2	1	0				1	0														ITLN2	1	0				1	0				1	0
		JAK1	-1.07399	-0.102982				1.09954	0.136906														JAK1	2.04003	1.02859				2.09792	1.06896				2.44272	1.28849
		JAK2	-1.25613	-0.328986				-1.24653	-0.317916														JAK2	1.74212	0.800848				2.12717	1.08894				1.24423	0.315251
		JAK3	1	0				1	0														JAK3	1	0				1	0				1	0
		KCNJ2	1	0				1	0														KCNJ2	1.16873	0.224947				1	0				1	0
		KIR_Activating_Subgroup_1	1	0				1	0														KIR_Activating_Subgroup_1	1	0				1	0				1	0
		KIR_Activating_Subgroup_2	1	0				1	0														KIR_Activating_Subgroup_2	1	0				1	0				1	0
		KIR_Inhibiting_Subgroup_1	1	0				1	0														KIR_Inhibiting_Subgroup_1	1	0				1	0				1	0
		KIR_Inhibiting_Subgroup_2	1	0				1	0														KIR_Inhibiting_Subgroup_2	1	0				1	0				1	0
		KIR3DL1	1	0				1	0														KIR3DL1	1	0				1	0				1	0
		KIR3DL2	1	0				1	0														KIR3DL2	1.16873	0.224947				1	0				1	0
		KIR3DL3	1	0				1	0														KIR3DL3	1	0				1	0				1	0
		KIT	1	0				1	0														KIT	1	0				1	0				1	0
		KLRAP1	1	0				1	0														KLRAP1	1	0				1	0				1	0
		KLRB1	1	0				1	0														KLRB1	1	0				1	0				1	0
		KLRC1	1	0				1	0														KLRC1	1	0				1	0				1	0
		KLRC2	1	0				1	0														KLRC2	1	0				1	0				1	0
		KLRC3	1	0				1	0														KLRC3	1	0				1	0				1	0
		KLRC4	1	0				1	0														KLRC4	1	0				1	0				1	0
		KLRD1	1	0				1	0														KLRD1	1	0				1	0				1	0
		KLRF1	1	0				1	0														KLRF1	1	0				1	0				1	0
		KLRF2	1	0				1	0														KLRF2	1	0				1	0				1	0
		KLRG1	1	0				1	0														KLRG1	1	0				1	0				1	0
		KLRG2	1	0				1	0														KLRG2	1	0				1	0				1	0
		KLRK1	1	0				1	0														KLRK1	1	0				1	0				1	0
		LAG3	1	0				1	0														LAG3	1	0				1	0				1	0
		LAIR1	1	0				1	0														LAIR1	1	0				1	0				1	0
		LAMP3	-1.91318	-0.935974				-1.31633	-0.396526														LAMP3	1.7046	0.769432				1.76539	0.819983				1.79542	0.844324
		LCK	1	0				1	0														LCK	1	0				1	0				1	0
		LCP2	1	0				1	0														LCP2	1	0				1	0				1	0
		LEF1	1	0				1	0														LEF1	1	0				1	0				1	0
		LGALS3	-1.14459	-0.194832				-1.1822	-0.241479														LGALS3	1.02618	0.0372835				-1.13407	-0.181512				1.00029	0.000422753
		LIF	-1.11068	-0.151447				-1.06806	-0.0949982														LIF	2.56157	1.35703				3.22263	1.68824				2.52715	1.33751
		LILRA1	1	0				1	0														LILRA1	1	0				1	0				1	0
		LILRA2	1	0				1	0														LILRA2	1	0				1	0				1	0
		LILRA3	1	0				1	0														LILRA3	1	0				1	0				1	0
		LILRA4	1	0				1	0														LILRA4	1	0				1	0				1	0
		LILRA5	1	0				1	0														LILRA5	1	0				3.20122	1.67862				1	0
		LILRA6	1	0				1	0														LILRA6	1	0				1	0				1	0
		LILRB1	1	0				1	0														LILRB1	1	0				1	0				1	0
		LILRB2	1	0				1	0														LILRB2	1	0				1	0				1	0
		LILRB3	1	0				1	0														LILRB3	1	0				1	0				1	0
		LILRB4	1	0				1	0														LILRB4	1	0				1	0				1	0
		LILRB5	1	0				1	0														LILRB5	1	0				1	0				1	0
		LITAF	1.35293	0.436085				1.05868	0.0822633														LITAF	-1.17186	-0.228804				-1.13036	-0.176784				-1.03786	-0.0536072
		LTA	1	0				1	0														LTA	1	0				1	0				1	0
		LTB4R	-12.5284	-3.64714				1.33705	0.419049														LTB4R	-12.5284	-3.64714				-2.93523	-1.55348				-12.5284	-3.64714
		LTB4R2	-1.78999	-0.839948				-1.35337	-0.436561														LTB4R2	-3.23292	-1.69284				-3.0983	-1.63148				-2.67234	-1.4181
		LTBR	-1.06974	-0.0972554				-1.02638	-0.0375673														LTBR	1.03516	0.0498562				-1.2021	-0.265553				-1.13378	-0.181147
		LTF	1	0				1	0														LTF	1	0				1	0				1	0
		LY96	1	0				1	0														LY96	1	0				1	0				1	0
		MAF	1	0				1	0														MAF	1	0				1	0				1	0
		MALT1	1.1278	0.173515				-1.04971	-0.0699888														MALT1	-1.22161	-0.288789				-1.13439	-0.181916				-1.53436	-0.617635
		MAP4K1	1	0				1	0														MAP4K1	1	0				1	0				1	0
		MAP4K2	1.7691	0.823017				1.00278	0.00401182														MAP4K2	-1.19107	-0.252263				-1.42314	-0.509081				1.48122	0.56679
		MAP4K4	1.06723	0.0938714				-1.07513	-0.104513														MAP4K4	1.65482	0.726675				3.09952	1.63205				2.22398	1.15315
		MAPK1	1.04377	0.0618043				-1.13321	-0.180413														MAPK1	1.03735	0.0528964				1.10042	0.138059				1.00065	0.000936367
		MAPK11	-1.20588	-0.270092				1.12813	0.173937														MAPK11	1.67916	0.747737				1.29355	0.371337				-1.22749	-0.295706
		MAPK14	-1.17018	-0.226736				-1.09974	-0.137164														MAPK14	1.1811	0.240133				-1.43866	-0.524726				1.13477	0.182398
		MAPKAPK2	1.16097	0.215335				-1.32963	-0.411026														MAPKAPK2	1.15442	0.207168				1.35743	0.440878				1.03686	0.0522169
		MARCO	1	0				1	0														MARCO	1	0				1	0				1	0
		MASP1	1	0				1	0														MASP1	1	0				1	0				1	0
		MASP2	1	0				1	0														MASP2	1	0				1	0				1	0
		MBL2	1	0				1	0														MBL2	1	0				1	0				1	0
		MBP	1.08704	0.120403				1.03903	0.0552371														MBP	1.24419	0.315212				1.43151	0.517535				1.41341	0.499179
		MCL1	-1.15538	-0.208373				-1.05856	-0.0821081														MCL1	-1.04717	-0.0665019				1.17267	0.229794				1.01822	0.0260479
		MIF	-1.69375	-0.76022				-1.38638	-0.471326														MIF	1.38725	0.472223				1.06852	0.0956175				1.30782	0.387169
		MME	-1.05515	-0.0774469				1.20743	0.271945														MME	-3.89084	-1.96008				-21.3076	-4.4133				-3.44591	-1.78489
		MR1	-13.9205	-3.79914				-1.24653	-0.317916														MR1	-1.32342	-0.404267				-13.9205	-3.79914				-2.10974	-1.07707
		MRC1	1	0				1	0														MRC1	1	0				1	0				1	0
		MS4A1	1	0				1	0														MS4A1	1	0				1	0				1	0
		MSR1	1	0				1	0														MSR1	1	0				1	0				1	0
		MUC1	-1.44006	-0.526132				-1.15981	-0.213893														MUC1	-1.43197	-0.517997				-3.40455	-1.76747				-1.50495	-0.589714
		MX1	-1.6888	-0.755996				-1.58768	-0.666924														MX1	1.31141	0.391116				2.17294	1.11965				1.53754	0.620619
		MYD88	-1.19081	-0.251945				-1.14175	-0.191244														MYD88	-1.44761	-0.533676				-1.5382	-0.621242				-1.55041	-0.632654
		NCAM1	-6.40626	-2.67948				-1.05955	-0.083451														NCAM1	-23.6648	-4.56467				-23.6648	-4.56467				-14.3462	-3.8426
		NCF4	1	0				1	0														NCF4	1	0				1	0				1	0
		NCR1	1	0				1	0														NCR1	1	0				1	0				1	0
		NFATC1	1	0				4.18778	2.06618														NFATC1	8.18114	3.0323				6.40244	2.67862				6.5982	2.72207
		NFATC2	-1.33343	-0.415142				-1.20716	-0.271623														NFATC2	1.40538	0.490961				1.34979	0.432738				1.3653	0.44922
		NFATC3	1.10569	0.144946				-1.07896	-0.109645														NFATC3	-1.31018	-0.389767				-1.41148	-0.497207				1.02339	0.0333578
		NFIL3	-1.63041	-0.705231				-1.07863	-0.109199														NFIL3	2.3524	1.23414				1.19321	0.254851				2.38114	1.25165
		NFKB1	-1.58272	-0.662409				-2.99167	-1.58095														NFKB1	2.1989	1.13678				2.44566	1.29022				1.29783	0.376106
		NFKB2	-2.02303	-1.01652				-1.10562	-0.144852														NFKB2	2.48581	1.31372				4.77966	2.25691				2.9276	1.54972
		NFKBIA	-2.41177	-1.27009				-2.13631	-1.09512														NFKBIA	5.34411	2.41795				5.80601	2.53755				4.91581	2.29743
		NFKBIZ	-1.16934	-0.225698				-1.09566	-0.131802														NFKBIZ	1.53813	0.621181				1.83553	0.876193				1.95336	0.965961
		NLRP3	1	0				1	0														NLRP3	1	0				1	0				1	0
		NOD1	-7.91362	-2.98434				1.09829	0.135256														NOD1	-1.25063	-0.322653				-2.73955	-1.45394				-1.61108	-0.688024
		NOD2	-4.17615	-2.06217				-4.17615	-2.06217														NOD2	3.63817	1.86321				1.78861	0.838842				5.9249	2.56679
		NOS2	1	0				1	0														NOS2	1	0				1	0				1	0
		NOTCH1	-16.7046	-4.06217				-1.99445	-0.995988														NOTCH1	-2.04184	-1.02987				-1.56546	-0.646585				-16.7046	-4.06217
		NOTCH2	-1.04748	-0.066929				-1.25804	-0.331172														NOTCH2	-1.41548	-0.501291				-1.18859	-0.249249				1.02602	0.0370571
		NT5E	-1.55616	-0.637986				-1.03322	-0.0471529														NT5E	-1.49274	-0.577967				-1.44002	-0.526089				-1.36066	-0.444312
		PAX5	1	0				1	0														PAX5	1	0				1	0				1	0
		PDCD1	1	0				1	0														PDCD1	1	0				1	0				1	0
		PDCD1LG2	1	0				1	0														PDCD1LG2	1	0				1	0				1	0
		PDCD2	-1.75858	-0.814412				-1.74514	-0.803343														PDCD2	-9.74435	-3.28457				-3.04395	-1.60594				-5.90728	-2.56249
		PDGFB	1	0				1	0														PDGFB	1	0				3.20122	1.67862				1	0
		PDGFRB	1	0				1	0														PDGFRB	1	0				1	0				1	0
		PECAM1	-2.7841	-1.47721				-2.7841	-1.47721														PECAM1	-1.19107	-0.252263				-2.7841	-1.47721				-2.7841	-1.47721
		PIGR	1.01321	0.0189377				-1.33774	-0.419796														PIGR	-1.16508	-0.220425				1.03579	0.0507333				-1.03666	-0.0519495
		PLA2G2A	1	0				1	0														PLA2G2A	1	0				1	0				1	0
		PLA2G2E	1	0				1	0														PLA2G2E	1	0				1	0				1	0
		PLAU	2.11575	1.08117				-1.06949	-0.0969171														PLAU	3.69868	1.88701				11.001	3.45956				7.22197	2.85239
		PLAUR	-2.21393	-1.14661				-2.13043	-1.09115														PLAUR	4.76952	2.25384				6.16501	2.6241				3.45409	1.78831
		PML	-1.96929	-0.977674				-1.41711	-0.502948														PML	1.48222	0.567758				-1.01604	-0.0229606				1.22887	0.297329
		POU2F2	1	0				1.39593	0.481222														POU2F2	11.6873	3.54688				4.2683	2.09366				11.5469	3.52943
		PPARG	-1.0049	-0.00705754				1.11023	0.150853														PPARG	-1.07581	-0.105422				1.04032	0.0570223				-1.18146	-0.240565
		PPBP	1	0				1	0														PPBP	1	0				1	0				1	0
		PRDM1	-4.17615	-2.06217				-4.17615	-2.06217														PRDM1	15.952	3.99566				14.0534	3.81285				12.2448	3.6141
		PRF1	1	0				1	0														PRF1	1	0				1	0				1	0
		PRKCD	1.32683	0.40798				1.50418	0.588974														PRKCD	1.81909	0.863214				1.91637	0.938378				1.57997	0.659899
		PSMB10	-1.10919	-0.149502				-1.09554	-0.131643														PSMB10	2.0236	1.01692				1.49379	0.578975				2.32438	1.21685
		PSMB5	-1.10539	-0.144561				-1.0731	-0.101783														PSMB5	-1.19712	-0.259568				1.04142	0.0585554				-1.32612	-0.407215
		PSMB7	1.11522	0.157329				1.12381	0.168399														PSMB7	1.04766	0.0671751				1.39598	0.481276				1.04196	0.0593063
		PSMB8	-1.42445	-0.510406				-1.17797	-0.236303														PSMB8	1.04392	0.0620111				-1.20863	-0.273367				1.1599	0.214001
		PSMB9	1.03492	0.049526				-1.02807	-0.0399315														PSMB9	2.81259	1.4919				2.3763	1.24872				2.998	1.584
		PSMC2	-1.025	-0.0356267				-1.05134	-0.0722238														PSMC2	1.01861	0.0265959				1.25128	0.323403				1.22854	0.29695
		PSMD7	1.25898	0.332253				1.04267	0.06028														PSMD7	1.12341	0.167888				1.68989	0.756931				1.29607	0.374145
		PTAFR	1	0				1	0														PTAFR	1	0				1.06707	0.0936603				1	0
		PTGER4	-1.75858	-0.814412				-3.49028	-1.80334														PTGER4	1.1994	0.26231				1.31408	0.394057				-1.18146	-0.240565
		PTGS2	-4.39645	-2.13634				-8.31019	-3.05488														PTGS2	8.12712	3.02274				12.5276	3.64704				7.5771	2.92165
		PTK2	-1.35538	-0.438697				-1.08405	-0.116426														PTK2	-1.00289	-0.00416218				-1.10482	-0.143813				1.10363	0.142257
		PTPN2	-1.08075	-0.112027				-1.203	-0.266636														PTPN2	1.32565	0.4067				1.04896	0.0689619				1.12261	0.166859
		PTPN22	1	0				5.5837	2.48122														PTPN22	5.84367	2.54688				1	0				1.64955	0.722073
		PTPN6	-1.0049	-0.00705754				1.07799	0.108348														PTPN6	1.40629	0.491898				-1.13439	-0.181916				1.27385	0.349199
		PTPRC_all	1	0				1	0														PTPRC_all	1	0				1.06707	0.0936603				1	0
		PYCARD	-1.20588	-0.270092				-1.99445	-0.995988														PYCARD	-2.38215	-1.25226				-1.7394	-0.798588				-3.37559	-1.75514
		RAF1	-1.57016	-0.650914				-1.13321	-0.180413														RAF1	1.12503	0.16997				1.3338	0.415537				1.16128	0.215716
		RAG1	1	0				1.39593	0.481222														RAG1	1	0				1	0				1	0
		RAG2	1	0				1	0														RAG2	1	0				1	0				1	0
		RARRES3	1.0098	0.0140657				1.33113	0.412652														RARRES3	1.0179	0.0255897				-1.36494	-0.448842				1.41568	0.501499
		RELA	-1.27346	-0.348749				-1.74514	-0.803343														RELA	1.9019	0.927443				1.34537	0.428005				1.69283	0.759435
		RELB	-2.07261	-1.05145				-2.19389	-1.13349														RELB	3.62545	1.85816				4.14633	2.05184				4.36288	2.12528
		RORC	-13.9205	-3.79914				-1.4246	-0.510561														RORC	-1.48884	-0.574192				-13.9205	-3.79914				-2.81299	-1.4921
		RUNX1	-1.50736	-0.59202				1.15706	0.210463														RUNX1	-1.06786	-0.0947222				-1.61515	-0.691673				-1.21896	-0.285653
		S100A8	1	0				1	0														S100A8	1	0				1	0				1	0
		S100A9	1	0				1	0														S100A9	16.3623	4.0323				17.0732	4.09366				8.24775	3.044
		S1PR1	1	0				1	0														S1PR1	1	0				1	0				1	0
		sCTLA4	1	0				1	0														sCTLA4	1	0				1	0				1	0
		SELE	1	0				1	0														SELE	1	0				3.20122	1.67862				1	0
		SELL	1.7691	0.823017				-1.12188	-0.165913														SELL	-2.67992	-1.42219				1.02207	0.0314872				-1.08501	-0.117708
		SELPLG	1	0				1	0														SELPLG	1	0				1	0				1	0
		SERPING1	-1.40929	-0.494972				1.02073	0.0295972														SERPING1	-1.38683	-0.471791				-2.07654	-1.05418				-1.58981	-0.668857
		SH2D1A	1	0				1	0														SH2D1A	1	0				1	0				1	0
		SIGIRR	-1.08618	-0.119267				-1.08587	-0.118845														SIGIRR	1.07946	0.110307				-1.68218	-0.750333				-1.18146	-0.240565
		SKI	-1.0049	-0.00705754				-1.32963	-0.411026														SKI	-1.31018	-0.389767				-1.17143	-0.228272				1.07725	0.107358
		SLAMF1	1	0				1	0														SLAMF1	1	0				1	0				1	0
		SLAMF6	1	0				1	0														SLAMF6	1	0				1	0				1	0
		SLAMF7	5.54103	2.47015				1	0														SLAMF7	1	0				1	0				1	0
		SLC2A1	-1.63297	-0.707497				-1.44043	-0.526503														SLC2A1	2.11509	1.08072				1.62155	0.69737				1.82305	0.86635
		SMAD3	-1.07065	-0.0984806				-1.203	-0.266636														SMAD3	1.64049	0.714128				1.80542	0.852338				1.95678	0.968478
		SMAD5	1.41788	0.503739				1.23873	0.308866														SMAD5	-1.00405	-0.00582555				-1.37179	-0.456063				1.13851	0.187146
		SOCS1	-5.5682	-2.47721				-1.32963	-0.411026														SOCS1	2.51873	1.3327				2.49128	1.31689				1.48122	0.56679
		SOCS3	-1.42122	-0.507131				-1.40036	-0.485793														SOCS3	2.83676	1.50424				1.31242	0.392235				2.78291	1.47659
		SPP1	1.12284	0.167147				1.06546	0.0914747														SPP1	1.05396	0.0758234				-1.32807	-0.409335				1.20755	0.272088
		SRC	-1.19218	-0.253604				-1.00882	-0.0126669														SRC	1.07119	0.0992089				-1.23365	-0.302932				1.05786	0.0811421
		STAT1	1.21356	0.279247				-1.03509	-0.0497594														STAT1	1.27984	0.355969				1.14048	0.189635				1.17053	0.22716
		STAT2	-1.55084	-0.633047				1.41514	0.50095														STAT2	1.05143	0.0723588				-1.29247	-0.37013				1.05208	0.0732506
		STAT3	-1.4033	-0.488827				-1.17918	-0.237785														STAT3	1.86423	0.898583				1.1168	0.159365				1.78103	0.832713
		STAT4	-1.39205	-0.477211				-1.39205	-0.477211														STAT4	-1.39205	-0.477211				-1.39205	-0.477211				-1.39205	-0.477211
		STAT5A	-2.51226	-1.32899				-2.49306	-1.31792														STAT5A	2.26686	1.1807				1.83972	0.879484				2.36996	1.24486
		STAT5B	-1.11752	-0.160304				1.11939	0.16271														STAT5B	1.52296	0.606874				-1.14481	-0.195105				1.29521	0.373186
		STAT6	-1.19781	-0.260399				1.03659	0.0518403														STAT6	-1.01928	-0.0275572				-1.11639	-0.158844				-1.04315	-0.0609465
		SYK	-1.78999	-0.839948				-1.1842	-0.243916														SYK	-1.46003	-0.545995				-3.81329	-1.93104				-2.29058	-1.19571
		TAGAP	1	0				1	0														TAGAP	1	0				1	0				1	0
		TAL1	1.84701	0.885191				1	0														TAL1	1	0				1	0				1	0
		TAP1	3.31707	1.72991				9.02506	3.17394														TAP1	16.7916	4.06966				15.331	3.93838				15.4047	3.9453
		TAP2	1.41528	0.501089				-1.66204	-0.732954														TAP2	2.07096	1.0503				3.37282	1.75395				2.68595	1.42543
		TAPBP	-1.07213	-0.100484				1.01768	0.0252804														TAPBP	1.45056	0.536608				1.27885	0.354843				1.51935	0.603459
		TBK1	-1.0853	-0.118089				-1.21695	-0.28327														TBK1	1.15442	0.207168				1.47987	0.565466				1.25081	0.322864
		TBX21	1	0				1	0														TBX21	1	0				1	0				1	0
		TCF4	1	0				1	0														TCF4	1	0				1	0				1	0
		TCF7	-1.69578	-0.761945				-1.99445	-0.995988														TCF7	-1.12839	-0.174261				-1.67728	-0.74612				-1.08501	-0.117708
		TFRC	1.19356	0.255277				-1.2147	-0.280603														TFRC	2.4839	1.31261				2.91724	1.5446				2.71924	1.44321
		TGFB1	-1.33862	-0.420749				-1.17495	-0.232594														TGFB1	1.33345	0.415161				-1.34992	-0.432878				1.16506	0.220409
		TGFBI	-1.25613	-0.328986				-1.25818	-0.331337														TGFBI	-2.17291	-1.11963				-3.74711	-1.90578				-2.64944	-1.40569
		TGFBR1	-1.35662	-0.440017				-1.28214	-0.358558														TGFBR1	1.38064	0.465337				1.37979	0.464447				1.47464	0.560364
		TGFBR2	1.14648	0.197213				-1.03751	-0.0531321														TGFBR2	-1.88739	-0.916396				-1.94737	-0.961526				-1.70434	-0.769213
		THY1	1	0				1	0														THY1	1	0				1	0				1	0
		TICAM1	1.62168	0.697487				1.00278	0.00401182														TICAM1	3.54489	1.82574				2.72551	1.44652				2.63329	1.39687
		TIGIT	1	0				1	0														TIGIT	1	0				1	0				1	0
		TIRAP	1	0				1	0														TIRAP	2.33747	1.22495				1	0				1	0
		TLR1	-3.76839	-1.91395				1.00278	0.00401182														TLR1	-1.48884	-0.574192				-6.96025	-2.79914				-2.10974	-1.07707
		TLR2	-6.7831	-2.76195				-2.99167	-1.58095														TLR2	2.28552	1.19252				2.85327	1.51261				1.90913	0.932918
		TLR3	-1.07102	-0.09898				1.33705	0.419049														TLR3	2.58093	1.36789				1.19241	0.25388				2.98439	1.57744
		TLR4	1	0				1	0														TLR4	1	0				1	0				1	0
		TLR5	-1.63297	-0.707497				1.04135	0.0584596														TLR5	-1.40763	-0.493272				-1.88435	-0.914065				1.32171	0.402403
		TLR7	1	0				1	0														TLR7	1	0				1	0				1	0
		TLR8	1	0				1	0														TLR8	1	0				1	0				1	0
		TLR9	1	0				1	0														TLR9	1	0				1.06707	0.0936603				1	0
		TMEM173	-1.63843	-0.712314				-1.21613	-0.282292														TMEM173	-1.65427	-0.726195				-7.24749	-2.85748				-2.81299	-1.4921
		TNF	1	0				1	0														TNF	54.9305	5.77954				28.811	4.84855				49.4865	5.62896
		TNFAIP3	-9.29536	-3.21651				-2.30608	-1.20544														TNFAIP3	9.23536	3.20717				9.17787	3.19816				7.81446	2.96615
		TNFAIP6	-10.9283	-3.45				-2.89195	-1.53204														TNFAIP6	6.54292	2.70993				6.92537	2.79189				6.74212	2.7532
		TNFRSF10C	1.10569	0.144946				1.00278	0.00401182														TNFRSF10C	1.81909	0.863214				-1.56546	-0.646585				-1.01268	-0.0181725
		TNFRSF11A	-1.37435	-0.458754				-1.17892	-0.237466														TNFRSF11A	1.30601	0.385166				-1.1374	-0.185744				1.32514	0.406143
		TNFRSF13B	1	0				1	0														TNFRSF13B	1	0				1	0				1	0
		TNFRSF13C	1	0				1	0														TNFRSF13C	1	0				1	0				1	0
		TNFRSF14	-1.61203	-0.688882				-1.05187	-0.0729502														TNFRSF14	2.00626	1.00451				1.38377	0.468604				1.76977	0.823565
		TNFRSF17	1	0				1	0														TNFRSF17	1	0				1	0				1	0
		TNFRSF1B	1	0				1	0														TNFRSF1B	11.6873	3.54688				7.46952	2.90102				8.24775	3.044
		TNFRSF4	1	0				1	0														TNFRSF4	1	0				1	0				1	0
		TNFRSF8	1	0				1	0														TNFRSF8	1	0				1	0				1	0
		TNFRSF9	1	0				1	0														TNFRSF9	1	0				1	0				1	0
		TNFSF10	-1.47362	-0.559368				-1.1033	-0.141819														TNFSF10	1.30906	0.388532				-1.41264	-0.498399				1.37563	0.460093
		TNFSF11	1	0				1	0														TNFSF11	1	0				1	0				1	0
		TNFSF12	-1.25613	-0.328986				1.20334	0.267046														TNFSF12	1.51124	0.595733				-6.96025	-2.79914				1.18498	0.244862
		TNFSF13B	-1.39205	-0.477211				-1.39205	-0.477211														TNFSF13B	1.67916	0.747737				-1.30455	-0.38355				-1.39205	-0.477211
		TNFSF15	-1.18435	-0.244097				-1.82824	-0.870457														TNFSF15	6.9456	2.7961				8.85016	3.1457				9.15666	3.19482
		TNFSF4	-1.39205	-0.477211				-1.39205	-0.477211														TNFSF4	-1.39205	-0.477211				-1.39205	-0.477211				-1.39205	-0.477211
		TNFSF8	1.84701	0.885191				1	0														TNFSF8	1	0				1	0				1	0
		TOLLIP	1.32683	0.40798				1.21767	0.28412														TOLLIP	1.33647	0.418429				1.32191	0.402619				1.23335	0.302577
		TP53	1.25412	0.32668				-1.2444	-0.315448														TP53	-1.06685	-0.0933598				1.12357	0.168092				1.15251	0.204785
		TRAF1	-2.7841	-1.47721				-2.7841	-1.47721														TRAF1	1.25937	0.332699				3.44947	1.78637				1.77747	0.829824
		TRAF2	1.03734	0.052885				1.07571	0.105295														TRAF2	1.41965	0.505536				1.75609	0.81237				1.48661	0.572027
		TRAF3	-2.07261	-1.05145				-1.99445	-0.995988														TRAF3	-1.09182	-0.126733				1.63763	0.711607				1.13112	0.177748
		TRAF4	-1.0853	-0.118089				1.12349	0.167988														TRAF4	-1.08098	-0.112333				-1.08378	-0.11607				-1.19922	-0.262098
		TRAF5	1.13728	0.185588				1.86231	0.897097														TRAF5	-9.74435	-3.28457				-2.28296	-1.19091				-1.47682	-0.562493
		TRAF6	1.19074	0.251861				1.00278	0.00401182														TRAF6	-1.5484	-0.630775				-1.45364	-0.53967				-1.17543	-0.233185
		TYK2	-1.15035	-0.202074				-1.07109	-0.0990817														TYK2	1.07119	0.0992089				-1.08091	-0.112248				1.18498	0.244862
		UBE2L3	-1.07342	-0.102215				-1.04154	-0.0587239														UBE2L3	1.16112	0.215516				1.27214	0.347263				1.05892	0.0825905
		VCAM1	1	0				1	0														VCAM1	56.0993	5.80991				72.561	6.18112				69.2811	6.11439
		VTN	1	0				1	0														VTN	1	0				1	0				1.64955	0.722073
		XBP1	1.04251	0.0600567				-1.06936	-0.0967512														XBP1	-1.1035	-0.142081				1.01902	0.027187				1.10974	0.150225
		XCL1	-2.7841	-1.47721				-2.7841	-1.47721														XCL1	-2.7841	-1.47721				-2.7841	-1.47721				-2.7841	-1.47721
		XCR1	1	0				1	0														XCR1	1	0				1	0				1	0
		ZAP70	1	0				1	0														ZAP70	1	0				1	0				1	0
		ZBTB16	1	0				1	0														ZBTB16	1	0				1	0				1	0
		ZEB1	1.84701	0.885191				1	0														ZEB1	1	0				16.0061	4.00055				1	0
[truncated: 6 more columns]

## Sheet: CFTR-KD uninfected lasR
normalized to CFTR-KD, KD-ASL uninfected
																	uninfected			uninfected																			ΔlasR vs. uninfected			ΔlasR vs. uninfected			ΔlasR vs. uninfected
			uninfected					uninfected					uninfected related to uninfected CFTR-KD, KD-ASL				CFTR-KD + CTL-ASL vs. CFTR-KD, KD-ASL			CFTR-KD + saline vs. CFTR-KD, KD-ASL				ΔlasR					ΔlasR					ΔlasR					CFTR-KD, KD-ASL ΔlasR vs. CFTR-KD, KD-ASL uninfected			CFTR-KD + CTL-ASL ΔlasR vs. CFTR-KD, KD-ASL uninfected			CFTR-KD + saline ΔlasR vs. CFTR-KD, KD-ASL uninfected			ΔlasR related to uninfected CFTR-KD, KD-ASL
			CFTR-KD + CTL-ASL vs. CFTR-KD, KD-ASL	log2	genes up	genes down		CFTR-KD + saline vs. CFTR-KD, KD-ASL	log2	genes up	genes down		genes up common between CFTR-KD + saline & CFTR-KD + CTL-ASL	genes down common between CFTR-KD + saline & CFTR-KD + CTL-ASL			genes up	genes down		genes up	genes down			CFTR-KD, KD-ASL ΔlasR vs. CFTR-KD, KD-ASL uninfected	log2	genes up	genes down		CFTR-KD + CTL-ASL ΔlasR vs. CFTR-KD, KD-ASL uninfected	log2	genes up	genes down		CFTR-KD + saline ΔlasR vs. CFTR-KD, KD-ASL uninfected	log2	genes up	genes down		genes up	genes down		genes up	genes down		genes up	genes down		common up CFTR-KD, KD-ASL & CFTR-KD + CTL-ASL	common down CFTR-KD, KD-ASL & CFTR-KD + CTL-ASL
		ABCB1	-4.9426	-2.30527	48	31		-3.35831	-1.74774	55	26		32	19			BST1	ABCB1		ADA	ABCB1		ABCB1	-2.2563	-1.17396	110	42		-8.62602	-3.10869	129	38		-7.49572	-2.90607	130	34		BATF3	ABCB1		ADA	ABCB1		ADA	ABCB1		90	23
		ABL1	1.0373	0.0528401				1.15541	0.2084								C1R	ARG2		ARHGDIB	C6		ABL1	-1.63056	-0.705372				1.06712	0.0937185				-1.14712	-0.198014				BCL3	ARHGDIB		ARG2	ARHGDIB		ARG2	C5
		ADA	-1.31885	-0.399282				8.34059	3.06015				only up in CFTR-KD + CTL-ASL	only down in CFTR-KD + CTL-ASL			C1S	ATG7		BST1	CCRL1		ADA	-1.31885	-0.399282				6.22485	2.63804				3.66135	1.87238				BCL6	ATG10		BATF3	C1QBP		BCL3	C6		only up in CFTR-KD, KD-ASL	only down in CFTR-KD, KD-ASL
		AHR	-1.08444	-0.116955				-1.17947	-0.238137				16	12			C4A/B	BLNK		C1R	CCRL2		AHR	-1.2771	-0.35287				1.02682	0.038185				1.12098	0.164765				BID	ATG16L1		BCL3	C5		BCL6	CCRL1		20	19
		AICDA	1	0				1	0				only up in CFTR-KD + saline	only down in CFTR-KD + saline			C4BPA	C6		CCL2	CD1D		AICDA	1	0				1	0				1	0				C1R	BLNK		BCL6	C6		BID	CD3EAP		only up in CFTR-KD + CTL-ASL	only down in CFTR-KD + CTL-ASL
		AIRE	1	0				1	0				23	7			CCL2	CCRL1		CCL20	CD3EAP		AIRE	1	0				1.64193	0.715393				1	0				C3	C6		BID	CCND3		BST1	CD58		39	15
		APP	1.01519	0.0217518				-1.02845	-0.0404651								CCL20	CCRL2		CCL22	CEACAM6		APP	-1.14058	-0.189774				-1.03021	-0.0429419				-1.01917	-0.0273975				CCL2	CCND3		BST1	CCRL1		C1R	CD99
		ARG1	1	0				1	0								CCL22	CD1D		CCR1	CFI		ARG1	1	0				1	0				1	0				CCL20	CCRL1		C1R	CD1D		C1S	CEACAM6
		ARG2	-3.12164	-1.64231				1.70603	0.770643								CD19	CD55		CD14	CXCL11		ARG2	1.93185	0.94998				3.73491	1.90107				2.13579	1.09477				CCL22	CD1D		C1S	CD3EAP		C2	CFH		genes up common to all three conditions
		ARHGDIB	1.97135	0.979183				2.09973	1.0702								CD83	CEACAM6		CD55	DEFB4A		ARHGDIB	-2.52349	-1.33542				-17.1451	-4.09972				-1.7753	-0.828065				CCL4	CD3EAP		C3	CEACAM6		C3	CFI		genes down common to all three conditions
		ATG10	1.04112	0.0581344				-1.00484	-0.00696488								CRADD	CFI		CD83	FADD		ATG10	-2.48467	-1.31305				-1.42797	-0.513964				1.06789	0.0947675				CCL5	CD58		C4A/B	CFI		C4A/B	CRADD		genes up common to + CTL-ASL and + saline and different fron KD-ASL
		ATG12	-1.05913	-0.0828779				1.27703	0.35279								EGR2	CHUK		CDKN1A	GBP1		ATG12	-1.22939	-0.297947				1.0484	0.0681834				1.60585	0.683341				CCL8	DEFB1		CASP10	CRADD		CARD9	HFE		genes down common to + CTL-ASL and + saline and different from KD-ASL
		ATG16L1	-1.44076	-0.526828				1.64284	0.716195								ETS1	CXCL11		CLEC4A	HLA-DOB		ATG16L1	-2.66215	-1.41259				-1.60646	-0.683889				1.06789	0.0947675				CCRL2	DPP4		CCL2	DPP4		CCL13	HLA-DMA
		ATG5	-1.22043	-0.287389				1.1193	0.162597								HLA-B	DEFB4A		CRADD	HLA-DPA1		ATG5	1.07763	0.10786				-1.21727	-0.283649				1.07931	0.110108				CD274	DUSP4		CCL20	FKBP5		CCL2	HLA-DMB
		ATG7	-2.14613	-1.10174				-1.36007	-0.443676								HRAS	DUSP4		CXCL10	IDO1		ATG7	1.32692	0.408086				-1.06027	-0.084427				-1.35196	-0.435053				CD40	FADD		CCL22	HFE		CCL20	HLA-DOB
		ATM	1	0				1	0								ICAM1	HFE		EGR2	IRF8		ATM	1	0				1	0				1	0				CD83	FKBP5		CCL4	HLA-DMA		CCL22	HLA-DPA1
		B2M	1.07361	0.10247				-1.04212	-0.0595241								ICOSLG	HLA-DPA1		FN1	ITGA2B		B2M	1.26666	0.341031				1.20947	0.274378				1.22422	0.291866				CD86	FYN		CCL5	HLA-DMB		CCL4	HLA-DPB1
		B3GAT1	1	0				1	0								IFITM1	IDO1		HLA-B	ITLN1		B3GAT1	1	0				1	0				1	0				CDKN1A	HFE		CCL8	HLA-DOB		CCL5	IL1RN
		BATF	1	0				1	0								IKBKE	IKBKAP		HRAS	MASP1		BATF	1	0				1	0				1	0				CEBPB	HLA-DMA		CCR1	HLA-DPA1		CCR1	IRF8
		BATF3	1	0				1	0								IKZF3	IKZF2		ICAM1	MME		BATF3	8.49273	3.08623				3.28386	1.71539				1.60959	0.686695				CFB	HLA-DQA1		CD274	HLA-DPB1		CD19	ITGA2B
		BAX	-1.30772	-0.387048				-1.12012	-0.163654								IL10RA	ITGA2B		IKZF3	PIGR		BAX	-1.24501	-0.31616				-1.55626	-0.638085				-1.31382	-0.393765				CLEC4E	IKBKAP		CD40	HLA-DQA1		CD274	ITGAE
		BCAP31	-1.1139	-0.155626				-1.07136	-0.099448								IL1B	ITLN1		IL1A	RORC		BCAP31	-1.27728	-0.35307				-1.19847	-0.261198				-1.18494	-0.244809				CRADD	IKZF2		CD44	IKZF2		CD40	ITLN1
		BCL10	-1.59908	-0.677239				-1.49804	-0.583079								IL2RG	MASP1		IL2RG	SELL		BCL10	1.58984	0.668886				-1.03627	-0.0513982				1.16789	0.22391				CSF1	IRF8		CD83	IL1RN		CD44	LGALS3
		BCL2	1	0				1	0								IL6	MME		IL6	TLR1		BCL2	1	0				1	0				1	0				CSF2	ITGA2B		CDKN1A	IRF8		CD83	MASP1
		BCL2L11	-1.07306	-0.101737				1.5854	0.664848								IL8	PIGR		IL8	TNFSF12		BCL2L11	1.05373	0.0755111				1.24497	0.316111				1.66425	0.734872				CTSS	ITGAE		CEBPB	ITGA2B		CDKN1A	MME
		BCL3	1.3151	0.395169				1.27703	0.35279								IRAK2	PTPN6		IRF5	TNFSF15		BCL3	4.64321	2.21512				3.70215	1.88836				4.59274	2.19936				CX3CL1	ITLN1		CLEC4A	ITGAE		CEACAM1	MR1
		BCL6	1.42576	0.511728				1.46307	0.549003								IRF3	PYCARD		ITGAX			BCL6	4.00881	2.00317				3.45435	1.78842				3.93638	1.97687				CXCL1	MASP1		CLEC4E	ITLN1		CEBPB	PIGR
		BID	-1.31885	-0.399282				-1.31885	-0.399282								LTB4R	RORC		LTB4R			BID	9.01528	3.17237				9.95976	3.31611				10.984	3.45734				CXCL10	MME		CSF1	MAP4K2		CLEC4E	PPARG
		BLNK	-13.267	-3.72977				-1.40128	-0.486745								LTB4R2	SELL		LTB4R2			BLNK	-2.63996	-1.40052				-1.36549	-0.449424				-1.9899	-0.992695				CXCL11	MR1		CSF2	MASP1		CSF1	PYCARD
		BST1	32.109	5.0049				24	4.58496								LY96	TNFSF15		LY96			BST1	1	0				13.1354	3.71539				6.43837	2.68669				CXCL2	NCAM1		CX3CL1	MME		CSF2	RORC
		BST2	1	0				1	0								NCAM1	ZEB1		MALT1			BST2	1	0				1	0				1.60959	0.686695				CXCR4	NOD1		CX3CR1	PIGR		CX3CL1	SELL
		BTK	1	0				1	0								NFKB2			NCAM1			BTK	1	0				1	0				1.60959	0.686695				DEFB4A	NOTCH1		CXCL1	PPARG		CX3CR1	TGFBR2
		BTLA	1	0				1	0								NFKBIA			NFKB2			BTLA	1	0				1	0				1	0				EBI3	PYCARD		CXCL10	PTPN6		CXCL1	TLR1
		C14orf166	1.00078	0.00112959				-1.03642	-0.0516097								NOTCH1			NOD2			C14orf166	-1.16469	-0.219945				-1.23182	-0.300794				-1.11142	-0.152408				ETS1	RORC		CXCL11	PYCARD		CXCL10	TNFSF12
		C1QA	1	0				1	0								PDCD2			NT5E			C1QA	1	0				1	0				1	0				FAS	SIGIRR		CXCL2	SELL		CXCL11
		C1QB	1	0				1	0								PLAUR			PDCD2			C1QB	1	0				1	0				1	0				FCAR	SMAD5		CXCR4	TGFBR2		CXCL2
		C1QBP	-1.64938	-0.721922				-1.54731	-0.629766								PRDM1			PECAM1			C1QBP	-1.14547	-0.195939				-2.13717	-1.0957				-1.93788	-0.954476				GBP1	TCF7		DEFB1	TLR1		CXCR4
		C1R	9.73846	3.28369				6.36918	2.67111								RAG1			PLAUR			C1R	6.18191	2.62805				22.4095	4.48604				20.0154	4.32304				HLA-B	TGFBR2		DEFB4A	TNFSF12		DEFB4A
		C1S	2.09067	1.06396				1.79582	0.844643								RARRES3			POU2F2			C1S	1.55903	0.640652				3.53834	1.82307				3.98252	1.99368				ICAM1	TLR1		EGR2			EGR2
		C2	1	0				1	0								S100A9			PTPN22			C2	1	0				1	0				9.65755	3.27166				ICAM4	TLR5		ETS1			ETS1
		C3	1.80707	0.853652				1.47759	0.563243								SLC2A1			RAG1			C3	5.94414	2.57147				14.1416	3.82187				13.7692	3.78337				ICAM5	TNFSF12		FN1			FAS
		C4A/B	2.15811	1.10977				1.6761	0.745108								SOCS1			RUNX1			C4A/B	1.22011	0.287015				2.22784	1.15565				2.11973	1.08388				ICOSLG	TRAF5		GPI			FCAR
		C4BPA	3.37989	1.75698				1	0								TCF7			S100A9			C4BPA	1	0				1	0				1	0				IDO1			HLA-B			FN1
		C5	-1.7169	-0.779809				-1.56836	-0.649261								TICAM1			SLC2A1			C5	-1.55292	-0.634982				-2.07895	-1.05586				-2.12072	-1.08456				IFIH1			HRAS			GPI
		C6	-2.6377	-1.39928				-2.6377	-1.39928								TLR2			SOCS1			C6	-2.6377	-1.39928				-2.6377	-1.39928				-2.6377	-1.39928				IFIT2			ICAM1			HLA-B
		C7	1	0				1	0								TNFAIP3			STAT5A			C7	1	0				1	0				1	0				IFNA1/13			ICAM4			HRAS
		C8A	1	0				1	0								TNFRSF10C			TAP1			C8A	1	0				1	0				1	0				IFNAR2			ICAM5			ICAM1
		C8B	1	0				1	0								TRAF5			TCF7			C8B	1	0				1	0				1	0				IFNGR1			ICOSLG			ICAM4
		C8G	1	0				1	0											TICAM1			C8G	1	0				1	0				1	0				IKBKE			IDO1			ICAM5
		C9	1	0				1	0											TLR2			C9	1	0				1	0				1	0				IL10RA			IFNA1/13			ICOSLG
		CAMP	1	0				1	0											TNFAIP3			CAMP	1	0				1	0				1	0				IL12B			IFNAR2			IDO1
		CARD9	1	0				1	0											TNFRSF10C			CARD9	1.69855	0.7643				1.64193	0.715393				3.21918	1.68669				IL18R1			IFNGR1			IFNAR2
		CASP1	-1.00339	-0.00487539				1.09523	0.131232											TNFRSF1B			CASP1	-1.39763	-0.482979				-1.44582	-0.531886				1.49166	0.576919				IL1A			IKBKE			IFNGR1
		CASP10	1	0				1	0											TRAF3			CASP10	1	0				4.92579	2.30036				1	0				IL1B			IKZF3			IKBKE
		CASP2	-1.02261	-0.0322518				-1.22235	-0.289658											TRAF5			CASP2	-1.09279	-0.128022				1.01563	0.0223797				-1.15319	-0.205627				IL20			IL10			IKZF3
		CASP3	-1.12095	-0.164726				1.18054	0.239451														CASP3	-1.11528	-0.157403				1.08738	0.120855				-1.02746	-0.0390883				IL23A			IL10RA			IL10RA
		CASP8	-1.23014	-0.298821				-1.21439	-0.28023														CASP8	-1.50439	-0.589179				-1.31054	-0.390158				-1.13733	-0.185657				IL28A			IL12RB1			IL11RA
		CCBP2	1	0				1	0														CCBP2	1	0				1	0				1	0				IL2RG			IL15			IL12A
		CCL11	1	0				1	0														CCL11	1	0				1	0				1	0				IL4R			IL18R1			IL15
		CCL13	1	0				1	0														CCL13	1	0				1	0				3.21918	1.68669				IL6			IL1A			IL18R1
		CCL15	1	0				1	0														CCL15	1	0				1	0				1	0				IL8			IL1B			IL1A
		CCL16	1	0				1	0														CCL16	1	0				1	0				1	0				IRAK2			IL20			IL1B
		CCL18	1	0				1	0														CCL18	1	0				1	0				1	0				IRAK3			IL23A			IL20
		CCL19	1	0				1	0														CCL19	1	0				1	0				1	0				IRF1			IL2RG			IL23A
		CCL2	11.5324	3.52762				3.03294	1.60072														CCL2	549.932	9.10311				174.296	7.44539				302.671	8.24161				IRF7			IL4R			IL28A
		CCL20	2.34618	1.23032				2.40286	1.26475														CCL20	358.707	8.48666				133.317	7.05872				197.988	7.62927				JAK1			IL6			IL28A/B
		CCL22	3.37989	1.75698				2	1														CCL22	45.8607	5.51919				26.2709	4.71539				30.5822	4.93462				JAK2			IL8			IL2RG
		CCL23	1	0				1	0														CCL23	1	0				1.64193	0.715393				1	0				KCNJ2			IRAK2			IL4R
		CCL24	1	0				1	0														CCL24	1	0				1	0				1	0				LAMP3			IRAK3			IL6
		CCL26	1	0				1	0														CCL26	1	0				1.64193	0.715393				1	0				LIF			IRF1			IL8
		CCL3	1	0				1	0														CCL3	1	0				1	0				1	0				MAP4K4			IRF7			IRAK2
		CCL4	1	0				1	0														CCL4	35.6695	5.15662				3.28386	1.71539				3.21918	1.68669				MX1			ITGA5			IRAK3
		CCL5	1	0				1	0														CCL5	84.9273	6.40816				36.1225	5.17482				37.0206	5.21026				NFKB1			ITGAM			IRF1
		CCL7	1	0				1	0														CCL7	1	0				1	0				1	0				NFKB2			ITGAX			IRF7
		CCL8	1	0				1	0														CCL8	20.3825	4.34926				3.28386	1.71539				1	0				NFKBIA			ITGB2			ITGA5
		CCND3	-1.3772	-0.461733				-1.46539	-0.551285														CCND3	-2.91172	-1.54187				-4.01616	-2.00582				-1.53632	-0.619478				NFKBIZ			JAK1			ITGAX
		CCR1	1.68995	0.756977				4	2														CCR1	1	0				6.56772	2.71539				3.21918	1.68669				NOD2			JAK2			JAK1
		CCR10	1	0				1	0														CCR10	1	0				1	0				1.60959	0.686695				PLAU			KCNJ2			JAK2
		CCR2	1	0				1	0														CCR2	1	0				1	0				1	0				PLAUR			LAIR1			KCNJ2
		CCR5	1	0				1	0														CCR5	1	0				1	0				1	0				PML			LAMP3			KLRC3
		CCR6	1.68995	0.756977				1	0														CCR6	1	0				1	0				1	0				POU2F2			LIF			LAIR1
		CCR7	1	0				1	0														CCR7	1	0				1	0				1	0				PRDM1			LTB4R			LAMP3
		CCR8	1	0				1	0														CCR8	1	0				1	0				1	0				PSMB9			LTB4R2			LCP2
		CCRL1	-15.8262	-3.98424				-15.8262	-3.98424														CCRL1	-2.32938	-1.21994				-15.8262	-3.98424				-9.83244	-3.29755				PTAFR			MALT1			LIF
		CCRL2	-2.6377	-1.39928				-2.6377	-1.39928														CCRL2	4.50764	2.17237				1.24497	0.316111				1.83067	0.872375				PTGER4			MAP4K4			LTB4R
		CD14	-1.31885	-0.399282				2.27471	1.18568														CD14	-1.31885	-0.399282				-1.31885	-0.399282				-1.31885	-0.399282				PTGS2			MAPK11			LTB4R2
		CD160	1	0				1	0														CD160	1	0				1	0				1	0				RELA			NFATC2			MAP4K4
		CD163	1	0				1	0														CD163	1	0				1	0				1	0				RELB			NFIL3			MX1
		CD164	-1.06177	-0.0864702				-1.13358	-0.180882														CD164	-1.42099	-0.506896				-1.24706	-0.318531				-1.37314	-0.457481				S100A9			NFKB1			NFATC1
		CD19	2.8475	1.5097				-1.31885	-0.399282														CD19	1.431	0.517021				1.79829	0.846626				2.84772	1.5098				SELE			NFKB2			NFKB1
		CD1A	1	0				1	0														CD1A	1	0				1	0				1	0				SLC2A1			NFKBIA			NFKB2
		CD1D	-3.95655	-1.98424				-3.95655	-1.98424														CD1D	-2.32938	-1.21994				-2.4097	-1.26885				1.62727	0.70245				SMAD3			NFKBIZ			NFKBIA
		CD2	1	0				1	0														CD2	1.69855	0.7643				1	0				1	0				SOCS1			NOD2			NFKBIZ
		CD209	1	0				1	0														CD209	1	0				1	0				1	0				SOCS3			NOTCH1			NOD2
		CD22	1	0				1	0														CD22	1	0				1	0				1	0				STAT5A			PDCD2			NOTCH1
		CD24	-1.00201	-0.00289166				-1.03996	-0.0565256														CD24	-1.64916	-0.72173				-1.43492	-0.520974				-1.58747	-0.666733				STAT6			PECAM1			PDCD2
		CD244	1	0				1	0														CD244	1	0				1	0				1	0				TAP1			PLAU			PDGFB
		CD247	1	0				1	0														CD247	1	0				1	0				1	0				TBK1			PLAUR			PLAU
		CD27	-1.31885	-0.399282				1.51647	0.600718														CD27	-1.31885	-0.399282				-1.31885	-0.399282				-1.31885	-0.399282				TICAM1			PML			PLAUR
		CD274	-1.31885	-0.399282				-1.31885	-0.399282														CD274	5.15159	2.36502				13.6947	3.77554				7.3227	2.87238				TLR2			POU2F2			PML
		CD276	1.0741	0.103122				1.13178	0.178591														CD276	-1.27227	-0.347406				1.11681	0.159385				1.26532	0.339501				TNF			PRDM1			POU2F2
		CD28	1	0				1	0														CD28	1	0				1	0				1	0				TNFAIP3			PTAFR			PRDM1
		CD34	1	0				1	0														CD34	1	0				1	0				1	0				TNFAIP6			PTGS2			PTAFR
		CD36	1	0				1	0														CD36	1	0				1	0				1	0				TNFRSF1B			PTPN22			PTGS2
		CD3D	1	0				1	0														CD3D	1	0				1	0				1	0				TNFRSF9			RELA			RELA
		CD3E	1	0				1	0														CD3E	1	0				1	0				1	0				TNFSF15			RELB			RELB
		CD3EAP	-1.46327	-0.549196				-2.82611	-1.49882														CD3EAP	-3.8823	-1.95691				-3.01212	-1.59078				-6.14528	-2.61948				TRAF1			S100A9			S100A9
		CD4	1	0				1	0														CD4	1	0				1	0				1	0				TRAF3			SELE			SELE
		CD40	1.07636	0.106156				1.24351	0.314414														CD40	6.491	2.69844				4.48189	2.16411				4.3448	2.11929				VCAM1			SLC2A1			SLC2A1
		CD40LG	1	0				1	0														CD40LG	1	0				1	0				1	0				ZEB1			SMAD3			SMAD3
		CD44	1.59403	0.672677				1.46476	0.550661														CD44	1.6442	0.717389				2.24477	1.16657				2.27911	1.18847							SOCS1			SOCS1
		CD45R0	1	0				1	0														CD45R0	1	0				1	0				1	0							STAT5A			STAT5A
		CD45RA	1	0				1	0														CD45RA	1	0				1	0				1	0							TAP1			TAP1
		CD45RB	1	0				1	0														CD45RB	1	0				1	0				1	0							TCF7			TCF7
		CD46	-1.14175	-0.191242				-1.04722	-0.0665685														CD46	-1.06959	-0.0970641				-1.37537	-0.459817				-1.18741	-0.247817							TGFBR1			TGFBR1
		CD48	1	0				1	0														CD48	1	0				1	0				1	0							TICAM1			TICAM1
		CD5	1	0				1	0														CD5	1	0				1	0				1	0							TLR2			TLR2
		CD53	1	0				1	0														CD53	1	0				1	0				1	0							TNF			TNF
		CD55	-3.12164	-1.64231				2.65382	1.40807														CD55	-1.55292	-0.634982				-1.60646	-0.683889				1.83067	0.872375							TNFAIP3			TNFAIP3
		CD58	-1.25339	-0.325832				-1.18473	-0.24456														CD58	-2.00743	-1.00535				-1.49373	-0.57892				-2.11837	-1.08296							TNFAIP6			TNFAIP6
		CD59	1.48179	0.567343				1.3184	0.398784														CD59	-1.12936	-0.175507				1.27521	0.350739				1.35448	0.437734							TNFRSF10C			TNFRSF10C
		CD6	1	0				1	0														CD6	1	0				1	0				1	0							TNFRSF1B			TNFRSF1B
		CD7	1	0				1	0														CD7	1	0				1	0				1	0							TNFSF13B			TNFRSF9
		CD70	1	0				1	0														CD70	1	0				1	0				1	0							TNFSF15			TNFSF15
		CD74	-1.08225	-0.114032				-1.22449	-0.292178														CD74	1.06104	0.0854769				-1.08089	-0.112223				-1.07088	-0.0987963							TRAF1			TRAF1
		CD79A	-1.31885	-0.399282				1.51647	0.600718														CD79A	-1.31885	-0.399282				-1.31885	-0.399282				-1.31885	-0.399282							TRAF2			TRAF2
		CD79B	1	0				1	0														CD79B	1	0				1	0				1	0							TRAF3			TRAF3
		CD80	1	0				1	0														CD80	1	0				1	0				1	0							VCAM1			TRAF5
		CD81	1.12249	0.166705				1.11864	0.161741														CD81	-1.30559	-0.384703				-1.02283	-0.0325655				-1.02687	-0.0382472							ZEB1			VCAM1
		CD82	-1.7169	-0.779809				-1.20895	-0.273751														CD82	1.99039	0.993049				1.35815	0.441642				1.3314	0.412943										ZEB1
		CD83	2.56275	1.35769				5.30765	2.40807														CD83	70.8344	6.14638				37.3491	5.223				43.9362	5.45734
		CD86	1	0				1	0														CD86	8.49273	3.08623				1	0				1	0
		CD8A	1	0				1	0														CD8A	1	0				1	0				1	0
		CD8B	1	0				1	0														CD8B	1	0				1	0				1	0
		CD9	1.37887	0.463489				1.4629	0.548831														CD9	1.73586	0.795652				1.92835	0.947367				1.81078	0.856608
		CD96	1	0				1	0														CD96	1	0				1	0				1	0
		CD97	-1.01793	-0.0256339				-1.16369	-0.21871														CD97	-1.01277	-0.018311				-1.66186	-0.732799				-1.40463	-0.490195
		CD99	-1.43228	-0.518317				-1.143	-0.192831														CD99	-1.27503	-0.350529				-1.67072	-0.740473				-2.02892	-1.02071
		CDH5	1	0				1	0														CDH5	1	0				1	0				1	0
		CDKN1A	1.99325	0.995125				2.24662	1.16776														CDKN1A	11.7819	3.5585				9.36033	3.22656				9.40198	3.23296
		CEACAM1	1.53428	0.617562				1.20719	0.271653														CEACAM1	1.52514	0.608943				1.73641	0.796104				2.29637	1.19936
		CEACAM6	-5.5224	-2.46529				-2.69912	-1.43249														CEACAM6	-1.60085	-0.678837				-7.70918	-2.94658				-6.70759	-2.74579
		CEACAM8	1	0				1	0														CEACAM8	1	0				1	0				1	0
		CEBPB	1.35327	0.436449				1.38134	0.466068														CEBPB	2.41428	1.27159				3.23774	1.69499				3.5526	1.82887
		CFB	-1.21515	-0.281133				-1.44718	-0.533241														CFB	2.95338	1.56237				1.53404	0.617334				1.60329	0.681032
		CFD	1.68995	0.756977				1	0														CFD	1	0				1	0				1	0
		CFH	-1.37672	-0.46124				-1.88251	-0.912658														CFH	-1.32887	-0.410195				-1.62536	-0.700763				-2.15163	-1.10543
		CFI	-2.5186	-1.33262				-2.50817	-1.32664														CFI	-1.54566	-0.628225				-3.4916	-1.80389				-3.42208	-1.77487
		CFP	1	0				1	0														CFP	1	0				1	0				1	0
		CHUK	-2.01264	-1.00909				-1.53866	-0.621675														CHUK	-1.22731	-0.295496				-1.78902	-0.839167				-1.48701	-0.57241
		CIITA	1	0				1	0														CIITA	1	0				1	0				1	0
		CISH	1	0				1	0														CISH	1	0				1	0				1	0
		CLEC4A	-1.31885	-0.399282				3.03294	1.60072														CLEC4A	-1.31885	-0.399282				4.97988	2.31611				-1.31885	-0.399282
		CLEC4E	1	0				1	0														CLEC4E	217.414	7.7643				129.713	7.01917				160.959	7.33055
		CLEC5A	1	0				1	0														CLEC5A	1	0				1	0				1	0
		CLEC6A	1	0				1	0														CLEC6A	1	0				1	0				1	0
		CLEC7A	1	0				1	0														CLEC7A	1	0				1	0				1.60959	0.686695
		CLU	1	0				1	0														CLU	1	0				1	0				1	0
		CMKLR1	1	0				1	0														CMKLR1	1	0				1	0				1	0
		CR1	1	0				1	0														CR1	1	0				1	0				1	0
		CR2	1	0				1	0														CR2	1	0				1	0				1	0
		CRADD	2.98988	1.58009				2.02196	1.01576														CRADD	2.1465	1.10198				-2.4097	-1.26885				-3.95655	-1.98424
		CSF1	1.09832	0.135302				1.40815	0.493802														CSF1	16.0067	4.00061				9.0705	3.18118				15.5171	3.95579
		CSF1R	1	0				1	0														CSF1R	1	0				1	0				1	0
		CSF2	1	0				1	0														CSF2	485.784	8.92417				132.996	7.05524				294.555	8.20239
		CSF2RB	1	0				1	0														CSF2RB	1	0				1	0				1	0
		CSF3R	1	0				1	0														CSF3R	1	0				1	0				1	0
		CTLA4_all	1	0				1	0														CTLA4_all	1	0				1	0				1	0
		CTLA4-TM	1	0				1	0														CTLA4-TM	1	0				1	0				1	0
		CTNNB1	-1.3264	-0.407517				-1.1697	-0.226133														CTNNB1	-1.13055	-0.177018				-1.07821	-0.108642				-1.15539	-0.208379
		CTSC	1.08007	0.111121				-1.07978	-0.110736														CTSC	1.33253	0.414168				1.1884	0.249023				1.25758	0.330645
		CTSG	1	0				1	0														CTSG	1	0				1	0				1	0
		CTSS	-1.03232	-0.0458837				-1.12967	-0.175904														CTSS	2.34163	1.22751				1.87043	0.903373				1.86474	0.898973
		CUL9	-1.3332	-0.414895				1.1466	0.197362														CUL9	-1.7686	-0.822609				1.09314	0.128484				-1.01801	-0.0257453
		CX3CL1	1.85088	0.888209				1.09523	0.131232														CX3CL1	48.5108	5.60023				9.82143	3.29593				22.3749	4.48381
		CX3CR1	1	0				1	0														CX3CR1	1	0				4.92579	2.30036				4.82878	2.27166
		CXCL1	1.81528	0.860195				1.57966	0.659611														CXCL1	121.215	6.92142				50.2411	5.6508				75.2075	6.23281
		CXCL10	1.53765	0.620729				2.42635	1.27879														CXCL10	152.745	7.25498				52.2887	5.70843				50.5266	5.65897
		CXCL11	-2.14613	-1.10174				-4.83579	-2.27375														CXCL11	10.7715	3.42915				3.73491	1.90107				5.43655	2.44269
		CXCL12	1	0				1	0														CXCL12	1	0				1	0				1	0
		CXCL13	1	0				1	0														CXCL13	1	0				1	0				1	0
		CXCL2	1.44613	0.532192				1.78185	0.833378														CXCL2	83.3638	6.38135				39.3766	5.29927				58.5903	5.87259
		CXCL9	1	0				1	0														CXCL9	1	0				1	0				1	0
		CXCR1	1	0				1	0														CXCR1	1	0				1	0				1	0
		CXCR2	1	0				1	0														CXCR2	1	0				1	0				1	0
		CXCR3	1	0				1	0														CXCR3	1	0				1	0				1	0
		CXCR4	1.20969	0.274639				1.28317	0.35971														CXCR4	2.38666	1.25499				2.55088	1.351				2.17633	1.12189
		CXCR6	1	0				1	0														CXCR6	1	0				1	0				1	0
		CYBB	-1.31885	-0.399282				-1.31885	-0.399282														CYBB	-1.31885	-0.399282				-1.31885	-0.399282				-1.31885	-0.399282
		DEFB1	1.28138	0.357695				1.21318	0.27879														DEFB1	-6.59426	-2.72121				2.24095	1.16411				1.22045	0.287413
		DEFB103A	1	0				1	0														DEFB103A	1	0				1	0				1	0
		DEFB103B	1	0				1	0														DEFB103B	1	0				1	0				1	0
		DEFB4A	-3.95655	-1.98424				-3.95655	-1.98424														DEFB4A	79.4203	6.31144				21.9945	4.45907				24.0022	4.58509
		DPP4	-1.09629	-0.132631				-1.1116	-0.152642														DPP4	-2.18148	-1.12531				-2.06047	-1.04297				-1.42185	-0.507768
		DUSP4	-2.05172	-1.03684				-1.21454	-0.280405														DUSP4	-2.2204	-1.15082				-1.29631	-0.374406				-1.13184	-0.178673
		EBI3	1	0				1	0														EBI3	3.39709	1.7643				1	0				1	0
		EDNRB	1	0				1	0														EDNRB	1	0				1	0				1	0
		EGR1	1.24721	0.318701				1.18285	0.242264														EGR1	-1.87853	-0.909605				1.11217	0.153381				1.39945	0.484859
		EGR2	3.37989	1.75698				3	1.58496														EGR2	1	0				8.20965	3.03732				17.7055	4.14613
		ENTPD1	1	0				1	0														ENTPD1	1	0				1	0				1	0
		EOMES	1	0				1	0														EOMES	1	0				1	0				1	0
		ETS1	2.0502	1.03577				1.87663	0.908146														ETS1	4.89401	2.29102				3.67266	1.87683				6.01071	2.58754
		FADD	1.09832	0.135302				-9.23196	-3.20664														FADD	-9.23196	-3.20664				-1.87421	-0.906281				-1.14712	-0.198014
		FAS	1	0				1	0														FAS	3.39709	1.7643				1	0				6.43837	2.68669
		FCAR	1	0				1	0														FCAR	5.09564	2.34926				1	0				11.2671	3.49405
		FCER1A	1	0				1	0														FCER1A	1	0				1	0				1	0
		FCER1G	1	0				1	0														FCER1G	1	0				1	0				1	0
		FCGR1A/B	1	0				1	0														FCGR1A/B	1	0				1	0				1	0
		FCGR2A	1	0				1	0														FCGR2A	1	0				1	0				1	0
		FCGR2A/C	-1.31885	-0.399282				-1.31885	-0.399282														FCGR2A/C	-1.31885	-0.399282				-1.31885	-0.399282				-1.31885	-0.399282
		FCGR2B	1	0				1	0														FCGR2B	1	0				1	0				1	0
		FCGR3A/B	1	0				1	0														FCGR3A/B	1	0				1.64193	0.715393				1	0
		FCGRT	1.01161	0.0166578				1.02561	0.0364866														FCGRT	-1.35346	-0.436654				-1.41309	-0.498857				-1.35374	-0.436953
		FKBP5	-1.11487	-0.156878				-1.19896	-0.261779														FKBP5	-7.76459	-2.95691				-2.67744	-1.42085				-1.17053	-0.227161
		FN1	1.98031	0.985726				3.03294	1.60072														FN1	1.99039	0.993049				2.60312	1.38024				3.5504	1.82798
		FOXP3	1	0				1	0														FOXP3	1	0				1	0				1	0
		FYN	1.85579	0.892031				1.54262	0.62538														FYN	-2.04703	-1.03353				1.67427	0.743532				1.47296	0.558715
		GATA3	1	0				1	0														GATA3	1	0				1	0				1	0
		GBP1	-1.84461	-0.883313				-2.4493	-1.29237														GBP1	3.69032	1.88375				1.41256	0.498314				1.90108	0.926823
		GBP5	1	0				1	0														GBP5	1	0				1	0				1	0
		GFI1	1	0				1	0														GFI1	1	0				1	0				1	0
		GNLY	1	0				1	0														GNLY	1	0				1	0				1	0
		GP1BB	1	0				1	0														GP1BB	1	0				1	0				1	0
		GPI	1.5301	0.613622				1.33017	0.411613														GPI	1.66446	0.735052				2.19629	1.13507				2.22799	1.15575
		GPR183	1	0				1	0														GPR183	1	0				1	0				1	0
		GZMA	1	0				1	0														GZMA	1	0				1	0				1	0
		GZMB	1	0				1	0														GZMB	1	0				1	0				1	0
		GZMK	1	0				1	0														GZMK	1	0				1	0				1	0
		HAMP	1	0				1	0														HAMP	1	0				1	0				1	0
		HAVCR2	1	0				1	0														HAVCR2	1	0				1	0				1.60959	0.686695
		HFE	-2.53633	-1.34275				-1.22465	-0.292367														HFE	-4.03759	-2.01349				-2.0884	-1.0624				-3.04338	-1.60567
		HLA-A	1.38527	0.470169				1.45342	0.539448														HLA-A	1.3468	0.429539				1.86098	0.896066				1.76344	0.818389
		HLA-B	2.27067	1.18312				2.08793	1.06208														HLA-B	2.24909	1.16934				3.08954	1.62739				3.06458	1.61569
		HLA-C	1.24844	0.320122				1.26697	0.341387														HLA-C	1.26803	0.342592				1.36979	0.453952				1.42752	0.513509
		HLA-DMA	-1.73251	-0.792865				-1.43522	-0.521273														HLA-DMA	-2.32938	-1.21994				-2.62232	-1.39084				-2.59857	-1.37772
		HLA-DMB	-1.06556	-0.0916127				-1.20049	-0.263627														HLA-DMB	-1.77834	-0.830533				-4.07353	-2.02628				-2.42397	-1.27737
		HLA-DOB	1.06781	0.0946603				-3.95655	-1.98424														HLA-DOB	-1.55292	-0.634982				-2.4097	-1.26885				-4.91622	-2.29755
		HLA-DPA1	-2.75439	-1.46173				-2.029	-1.02077														HLA-DPA1	-1.72547	-0.786985				-2.19063	-1.13135				-2.73123	-1.44955
		HLA-DPB1	-1.56082	-0.642305				-1.91833	-0.939851														HLA-DPB1	-1.43346	-0.519505				-2.75394	-1.4615				-2.45811	-1.29755
		HLA-DQA1	-1.95103	-0.964233				-1.31885	-0.399282														HLA-DQA1	-5.82345	-2.54187				-2.4097	-1.26885				-1.36562	-0.449553
		HLA-DQB1	1.10258	0.140883				1.04037	0.057096														HLA-DQB1	1.43765	0.523715				1.18706	0.247398				-1.00665	-0.0095692
		HLA-DRA	-1.32093	-0.401552				-1.49791	-0.582953														HLA-DRA	-1.15276	-0.205097				-1.32351	-0.404367				-1.35523	-0.43854
		HLA-DRB1	-1.01453	-0.0208169				-1.22465	-0.292367														HLA-DRB1	-1.442	-0.528067				-1.49172	-0.576974				1.40821	0.493863
		HLA-DRB3	-1.50948	-0.59405				-1.41512	-0.500923														HLA-DRB3	-1.10815	-0.148154				-1.21727	-0.283649				-1.16939	-0.225759
		HRAS	3.33158	1.73621				2.27471	1.18568														HRAS	-1.94115	-0.95691				3.23692	1.69462				5.36998	2.42492
		ICAM1	2.86941	1.52075				2.42376	1.27725														ICAM1	76.019	6.24829				29.6771	4.89128				40.327	5.33367
		ICAM2	1	0				1	0														ICAM2	1	0				1	0				1	0
		ICAM3	-1.109	-0.149265				-1.2279	-0.296189														ICAM3	-1.74703	-0.804907				-1.54909	-0.631422				-1.47487	-0.560584
		ICAM4	1	0				1	0														ICAM4	67.9418	6.08623				11.4935	3.52275				32.1918	5.00862
		ICAM5	1	0				1	0														ICAM5	11.8898	3.57165				6.56772	2.71539				4.82878	2.27166
		ICOS	1	0				1	0														ICOS	1	0				1	0				1	0
		ICOSLG	2.56275	1.35769				1.70603	0.770643														ICOSLG	34.4513	5.10648				30.1905	4.91602				34.4777	5.10759
		IDO1	-5.46287	-2.44966				-4.61598	-2.20664														IDO1	92.9126	6.5378				20.2752	4.34165				21.7937	4.44584
		IFI16	1.3151	0.395169				1.27703	0.35279														IFI16	-1.18022	-0.239054				-1.17395	-0.231377				-1.07366	-0.102534
		IFI35	-1.46012	-0.54609				-1.27489	-0.350373														IFI35	1.2879	0.365018				1.35229	0.43541				1.24149	0.312075
		IFIH1	-1.7169	-0.779809				-1.81342	-0.858714														IFIH1	3.1612	1.66047				1.41474	0.500536				1.05402	0.0759084
		IFIT2	-1.56082	-0.642305				-1.97828	-0.984245														IFIT2	4.07834	2.02798				1.03747	0.0530765				1.62727	0.70245
		IFITM1	2.10245	1.07207				1.51647	0.600718														IFITM1	1.71303	0.776549				1.45045	0.536501				1.65886	0.730195
		IFNA1/13	1	0				1	0														IFNA1/13	5.09564	2.34926				6.56772	2.71539				1.60959	0.686695
		IFNA2	1	0				1	0														IFNA2	1	0				1	0				1	0
		IFNAR1	1.08424	0.116687				-1.00853	-0.0122592														IFNAR1	1.38697	0.471933				1.81957	0.863599				1.9715	0.97929
		IFNAR2	1.24255	0.313301				1.29436	0.372241														IFNAR2	5.65894	2.50053				4.17505	2.06179				5.20232	2.37916
		IFNB1	1	0				1	0														IFNB1	1	0				1	0				1	0
		IFNG	1	0				1	0														IFNG	1	0				1	0				1	0
		IFNGR1	-1.10334	-0.141876				1.20208	0.265534														IFNGR1	4.94741	2.30667				3.00615	1.58792				3.6167	1.85467
		IGF2R	1.32884	0.410162				1.29181	0.369392														IGF2R	1.1925	0.253986				1.3833	0.468114				1.40126	0.486721
		IKBKAP	-2.04858	-1.03462				-1.45768	-0.543672														IKBKAP	-4.07641	-2.0273				1.00783	0.0112564				-1.22906	-0.29755
		IKBKB	-1.3874	-0.47238				-1.19443	-0.256324														IKBKB	1.34156	0.423911				1.27091	0.345858				1.32215	0.40289
		IKBKE	2.0502	1.03577				1.06153	0.0861445														IKBKE	16.0558	4.00502				13.2797	3.73115				15.3777	3.94276
		IKBKG	-1.32959	-0.41098				-1.41086	-0.496579														IKBKG	1.00792	0.0113807				-1.05568	-0.078168				1.64495	0.718047
		IKZF1	1	0				1	0														IKZF1	1	0				1	0				1	0
		IKZF2	-2.24368	-1.16587				-1.44446	-0.530527														IKZF2	-2.97643	-1.57358				-3.07906	-1.62249				-1.25637	-0.329259
		IKZF3	5.06984	2.34194				2	1														IKZF3	1	0				4.92579	2.30036				14.4863	3.85662
		IL10	1	0				1	0														IL10	1	0				4.92579	2.30036				1	0
		IL10RA	3.37989	1.75698				1	0														IL10RA	13.5884	3.7643				11.4935	3.52275				22.5343	4.49405
		IL11RA	1	0				1	0														IL11RA	1	0				1	0				4.82878	2.27166
		IL12A	1	0				1	0														IL12A	1	0				1.64193	0.715393				14.4863	3.85662
		IL12B	1	0				1	0														IL12B	6.79418	2.7643				1	0				1	0
		IL12RB1	1	0				1	0														IL12RB1	1	0				4.92579	2.30036				1	0
		IL13	1	0				1	0														IL13	1	0				1	0				1	0
		IL13RA1	1.52271	0.606643				1.48247	0.568002														IL13RA1	-1.76684	-0.821172				1.06074	0.0850666				-1.17884	-0.237363
		IL15	1.1746	0.232164				1.3901	0.475187														IL15	1.93185	0.94998				3.52741	1.81861				3.86476	1.95038
		IL16	1	0				1	0														IL16	1	0				1	0				1	0
		IL17A	1	0				1	0														IL17A	1	0				1	0				1	0
		IL17B	1	0				1	0														IL17B	1	0				1	0				1	0
		IL17F	1	0				1	0														IL17F	1	0				1	0				1.60959	0.686695
		IL18	-1.15501	-0.207902				-1.07959	-0.110485														IL18	-1.12223	-0.166364				-1.74821	-0.80588				-1.64765	-0.720407
		IL18R1	1	0				1	0														IL18R1	11.8898	3.57165				6.56772	2.71539				11.2671	3.49405
		IL18RAP	1	0				1	0														IL18RAP	1	0				1	0				1	0
		IL19	1	0				1	0														IL19	1	0				1	0				1	0
		IL1A	1	0				4	2														IL1A	2411.93	11.236				811.114	9.66376				1529.11	10.5785
		IL1B	3.37989	1.75698				1	0														IL1B	681.117	9.41176				208.525	7.70408				347.672	8.44158
		IL1R1	-1.95103	-0.964233				-1.19896	-0.261779														IL1R1	-1.55292	-0.634982				1.12047	0.164108				-1.36562	-0.449553
		IL1R2	1	0				1	0														IL1R2	1	0				1	0				1	0
		IL1RAP	1.08688	0.120195				1.09786	0.134696														IL1RAP	-1.57163	-0.65226				-1.15831	-0.21202				-1.31727	-0.397546
		IL1RL1	1	0				1	0														IL1RL1	1	0				1	0				1	0
		IL1RL2	-1.31885	-0.399282				1.51647	0.600718														IL1RL2	-1.31885	-0.399282				-1.31885	-0.399282				-1.31885	-0.399282
		IL1RN	-1.56082	-0.642305				-1.31885	-0.399282														IL1RN	1.01192	0.0170944				-18.4639	-4.20664				-2.29424	-1.19801
		IL2	1	0				1	0														IL2	1	0				1	0				1	0
		IL20	1	0				1	0														IL20	28.8753	4.85176				6.56772	2.71539				8.04796	3.00862
		IL21	1	0				1	0														IL21	1	0				1	0				1	0
		IL21R	1	0				1	0														IL21R	1	0				1	0				1	0
		IL22	1	0				1	0														IL22	1	0				1	0				1	0
		IL22RA2	1	0				1	0														IL22RA2	1	0				1	0				1	0
		IL23A	1	0				1	0														IL23A	90.0229	6.49222				19.7032	4.30036				45.0686	5.49405
		IL23R	1	0				1	0														IL23R	1	0				1	0				1	0
		IL26	1	0				1	0														IL26	1	0				1	0				1	0
		IL27	1	0				1	0														IL27	1	0				1	0				1	0
		IL28A	1	0				1	0														IL28A	8.49273	3.08623				1	0				3.21918	1.68669
		IL28A/B	1	0				1	0														IL28A/B	1	0				1	0				4.82878	2.27166
		IL29	1	0				1	0														IL29	1	0				1	0				1	0
		IL2RA	1	0				1	0														IL2RA	1	0				1	0				1	0
		IL2RB	1	0				1	0														IL2RB	1	0				1	0				1	0
		IL2RG	6.40688	2.67962				9.09882	3.18568														IL2RG	10.9471	3.45248				30.5018	4.93082				36.6135	5.1943
		IL3	1	0				1	0														IL3	1	0				1	0				1	0
		IL32	1.197	0.259421				-1.12049	-0.164132														IL32	1.67841	0.747094				1.30617	0.385343				1.81367	0.858909
		IL4	1	0				1	0														IL4	1	0				1	0				1	0
		IL4R	1.809	0.855194				1.87329	0.905572														IL4R	3.28288	1.71496				3.58844	1.84336				4.06816	2.02438
		IL5	1	0				1	0														IL5	1	0				1	0				1	0
		IL6	6.75978	2.75698				6	2.58496														IL6	2873.94	11.4888				717.524	9.48688				1393.91	10.4449
		IL6R	1.09832	0.135302				1.08319	0.115291														IL6R	-1.81174	-0.857375				-1.12453	-0.169316				-1.14712	-0.198014
		IL6ST	1.10118	0.139054				-1.00186	-0.00267752														IL6ST	1.30802	0.387385				1.26442	0.338479				1.36824	0.452319
		IL7	1	0				1	0														IL7	1	0				1	0				1	0
		IL7R	1	0				1	0														IL7R	1	0				1	0				1	0
		IL8	4.22188	2.07788				3.81747	1.93262														IL8	267.317	8.06241				112.522	6.81407				157.445	7.2987
		IL9	1	0				1	0														IL9	1	0				1	0				1	0
		ILF3	1.04169	0.0589326				1.02553	0.0363655														ILF3	-1.14817	-0.199335				1.13749	0.185855				1.19411	0.255934
		IRAK1	1.0068	0.00977139				1.18167	0.240822														IRAK1	1.11228	0.153514				-1.03948	-0.0558578				1.12535	0.170373
		IRAK2	2.23326	1.15915				1.68978	0.756837														IRAK2	17.5522	4.13358				10.9557	3.45361				14.0177	3.80918
		IRAK3	1	0				1	0														IRAK3	20.3825	4.34926				8.20965	3.03732				17.7055	4.14613
		IRAK4	1.07905	0.109767				1.03759	0.0532299														IRAK4	-1.84409	-0.88291				-1.52614	-0.609888				1.34892	0.431802
		IRF1	-1.26066	-0.334183				-1.10784	-0.147744														IRF1	17.0493	4.09164				5.98771	2.582				8.60126	3.10455
		IRF3	2.19665	1.1353				1.94975	0.963288														IRF3	1.10391	0.142625				-1.12453	-0.169316				1.7435	0.801986
		IRF4	1	0				1	0														IRF4	1	0				1	0				1	0
		IRF5	-1.30068	-0.379271				2.42635	1.27879														IRF5	-1.94115	-0.95691				1.99195	0.994183				-1.02421	-0.0345156
		IRF7	1.33477	0.416588				1.32691	0.408073														IRF7	3.16608	1.6627				3.11242	1.63804				2.69516	1.43037
		IRF8	-1.04055	-0.0573428				-5.27541	-2.39928														IRF8	-5.27541	-2.39928				-3.21293	-1.68389				-5.27541	-2.39928
		IRGM	1	0				1	0														IRGM	1	0				1	0				1	0
		ITGA2B	-2.6377	-1.39928				-2.6377	-1.39928														ITGA2B	-2.6377	-1.39928				-2.6377	-1.39928				-2.6377	-1.39928
		ITGA4	1	0				1	0														ITGA4	1	0				1	0				1	0
		ITGA5	-1.02054	-0.0293284				-1.18003	-0.238818														ITGA5	1.59093	0.669872				2.56317	1.35793				2.87165	1.52188
		ITGA6	1.156	0.209138				1.09061	0.125139														ITGA6	1.17952	0.238203				1.49104	0.576319				1.85098	0.888286
		ITGAE	-1.79494	-0.843939				-1.04599	-0.0648633														ITGAE	-30.3336	-4.92284				-3.69487	-1.88552				-4.71138	-2.23615
		ITGAL	1	0				1	0														ITGAL	1	0				1	0				1	0
		ITGAM	1	0				1	0														ITGAM	1	0				6.56772	2.71539				1	0
		ITGAX	1	0				4	2														ITGAX	1	0				3.28386	1.71539				11.2671	3.49405
		ITGB1	-1.1643	-0.219468				-1.04919	-0.0692801														ITGB1	-1.01882	-0.0268973				-1.00436	-0.00627727				1.07801	0.108373
		ITGB2	1.68995	0.756977				1	0														ITGB2	1	0				4.92579	2.30036				1	0
		ITLN1	-10.5508	-3.39928				-10.5508	-3.39928														ITLN1	-6.21167	-2.63498				-10.5508	-3.39928				-10.5508	-3.39928
		ITLN2	1	0				1	0														ITLN2	1	0				1	0				1	0
		JAK1	1.12817	0.173983				1.06318	0.088383														JAK1	3.13575	1.64881				2.66586	1.4146				2.67968	1.42206
		JAK2	-1.1406	-0.189793				1.59629	0.674718														JAK2	4.81267	2.26684				3.60386	1.84954				4.56063	2.18923
		JAK3	1	0				1	0														JAK3	1	0				1	0				1	0
		KCNJ2	1	0				1	0														KCNJ2	6.79418	2.7643				4.92579	2.30036				4.82878	2.27166
		KIR_Activating_Subgroup_1	1	0				1	0														KIR_Activating_Subgroup_1	1	0				1	0				1	0
		KIR_Activating_Subgroup_2	1	0				1	0														KIR_Activating_Subgroup_2	1	0				1	0				1	0
		KIR_Inhibiting_Subgroup_1	1	0				1	0														KIR_Inhibiting_Subgroup_1	1	0				1	0				1	0
		KIR_Inhibiting_Subgroup_2	1	0				1	0														KIR_Inhibiting_Subgroup_2	1	0				1	0				1	0
		KIR3DL1	1	0				1	0														KIR3DL1	1	0				1	0				1	0
		KIR3DL2	1	0				1	0														KIR3DL2	1	0				1	0				1	0
		KIR3DL3	1	0				1	0														KIR3DL3	1	0				1	0				1	0
		KIT	1	0				1	0														KIT	1	0				1	0				1	0
		KLRAP1	1	0				1	0														KLRAP1	1	0				1.64193	0.715393				1	0
		KLRB1	1	0				1	0														KLRB1	1	0				1	0				1	0
		KLRC1	1	0				1	0														KLRC1	1	0				1	0				1	0
		KLRC2	1	0				1	0														KLRC2	1	0				1	0				1	0
		KLRC3	1	0				1	0														KLRC3	1	0				1	0				3.21918	1.68669
		KLRC4	1	0				1	0														KLRC4	1	0				1	0				1.60959	0.686695
		KLRD1	1	0				1	0														KLRD1	1	0				1	0				1	0
		KLRF1	1	0				1	0														KLRF1	1	0				1	0				1	0
		KLRF2	1	0				1	0														KLRF2	1	0				1	0				1	0
		KLRG1	1	0				1	0														KLRG1	1	0				1	0				1	0
		KLRG2	1	0				1	0														KLRG2	1	0				1	0				1	0
		KLRK1	1	0				1	0														KLRK1	1	0				1	0				1	0
		LAG3	1	0				1	0														LAG3	1	0				1	0				1	0
		LAIR1	1	0				1	0														LAIR1	1	0				4.92579	2.30036				3.21918	1.68669
		LAMP3	1.0251	0.0357666				1.16263	0.217389														LAMP3	4.76522	2.25254				2.15795	1.10966				3.17317	1.66592
		LCK	1	0				1	0														LCK	1	0				1.64193	0.715393				1	0
		LCP2	1	0				1	0														LCP2	1	0				1	0				4.82878	2.27166
		LEF1	1	0				1	0														LEF1	1	0				1	0				1	0
		LGALS3	-1.43586	-0.521915				-1.56356	-0.644838														LGALS3	-1.423	-0.508938				-1.91694	-0.938804				-2.14481	-1.10085
		LIF	1.24748	0.319014				1.27977	0.355888														LIF	7.99996	2.99999				5.92184	2.56605				7.56162	2.9187
		LILRA1	1	0				1	0														LILRA1	1	0				1	0				1	0
		LILRA2	1	0				1	0														LILRA2	1	0				1	0				1	0
		LILRA3	1	0				1	0														LILRA3	1	0				1	0				1	0
		LILRA4	1	0				1	0														LILRA4	1	0				1	0				1	0
		LILRA5	1	0				1	0														LILRA5	1	0				1	0				1	0
		LILRA6	1	0				1	0														LILRA6	1	0				1	0				1.60959	0.686695
		LILRB1	1	0				1	0														LILRB1	1	0				1	0				1	0
		LILRB2	1	0				1	0														LILRB2	1	0				1	0				1	0
		LILRB3	1	0				1	0														LILRB3	1	0				1	0				1	0
		LILRB4	1	0				1	0														LILRB4	1	0				1	0				1	0
		LILRB5	1	0				1	0														LILRB5	1	0				1	0				1	0
		LITAF	-1.37844	-0.463039				-1.19063	-0.251725														LITAF	1.05013	0.0705703				-1.94814	-0.962096				-1.53928	-0.622255
		LTA	1	0				1	0														LTA	1	0				1	0				1	0
		LTB4R	10.1397	3.34194				14	3.80735														LTB4R	1.69855	0.7643				14.7774	3.88532				12.8767	3.68669
		LTB4R2	2.56275	1.35769				2.65382	1.40807														LTB4R2	1.60987	0.686946				4.66864	2.223				4.57669	2.1943
		LTBR	-1.14804	-0.199176				1.02234	0.0318749														LTBR	-1.4103	-0.496006				-1.09981	-0.137255				-1.11334	-0.154898
		LTF	1	0				1	0														LTF	1	0				1	0				1	0
		LY96	13.5196	3.75698				6	2.58496														LY96	1	0				1	0				1	0
		MAF	1	0				1	0														MAF	1	0				1	0				1	0
		MALT1	1.75346	0.810207				2.27471	1.18568														MALT1	1.22011	0.287015				2.88309	1.52762				1.99126	0.993681
		MAP4K1	1	0				1	0														MAP4K1	1	0				1	0				1	0
		MAP4K2	-1.09257	-0.127732				1.15541	0.2084														MAP4K2	1.41055	0.496262				-2.10848	-1.07621				-1.72068	-0.782977
		MAP4K4	-1.00527	-0.00758977				-1.00233	-0.00335362														MAP4K4	4.90587	2.29451				2.90766	1.53986				3.57303	1.83715
		MAPK1	-1.13356	-0.180857				1.0032	0.00461464														MAPK1	1.12939	0.17554				-1.16671	-0.222441				-1.10956	-0.149993
		MAPK11	-1.7838	-0.83495				-1.00484	-0.00696488														MAPK11	1.12691	0.172373				2.64556	1.40357				1.98323	0.987852
		MAPK14	-1.03352	-0.0475618				1.02903	0.0412903														MAPK14	1.05134	0.0722359				-1.22995	-0.298599				1.208	0.272616
		MAPKAPK2	1.19959	0.262537				-1.0331	-0.0469806														MAPKAPK2	-1.17721	-0.235375				-1.144	-0.194084				-1.06973	-0.0972513
		MARCO	1	0				1	0														MARCO	1	0				1	0				1	0
		MASP1	-9.23196	-3.20664				-2.30799	-1.20664														MASP1	-9.23196	-3.20664				-9.23196	-3.20664				-5.73559	-2.51994
		MASP2	1	0				1	0														MASP2	1	0				1	0				1	0
		MBL2	1	0				1	0														MBL2	1	0				1	0				1	0
		MBP	-1.23875	-0.308882				-1.13694	-0.185157														MBP	1.12047	0.164105				-1.27497	-0.350465				1.04959	0.0698211
		MCL1	1.0086	0.0123499				1.0363	0.0514421														MCL1	1.66805	0.738159				1.75498	0.811458				1.99988	0.999912
		MIF	1.47285	0.558607				1.51938	0.603479														MIF	1.27556	0.351132				1.3189	0.399341				1.40515	0.490728
		MME	-4.76918	-2.25374				-4.02982	-2.01072														MME	-2.13526	-1.09441				-72.5368	-6.18064				-72.5368	-6.18064
		MR1	1.0251	0.0357666				1.74394	0.802352														MR1	-13.1885	-3.72121				-1.33872	-0.420855				-4.09685	-2.03452
		MRC1	1	0				1	0														MRC1	1	0				1	0				1	0
		MS4A1	1	0				1	0														MS4A1	1	0				1	0				1	0
		MSR1	1	0				1	0														MSR1	1	0				1	0				1	0
		MUC1	1.49683	0.58191				1.10716	0.146861														MUC1	-1.25343	-0.325878				1.55346	0.635483				1.44726	0.533323
		MX1	1.10464	0.14357				-1.19521	-0.257263														MX1	4.10795	2.03842				1.73866	0.79798				2.01304	1.00938
		MYD88	1.46708	0.552951				1.86812	0.901584														MYD88	1.04525	0.0638481				1.35323	0.436405				1.22045	0.287413
		NCAM1	2.56275	1.35769				3.26041	1.70505														NCAM1	-7.76459	-2.95691				1.86745	0.901073				1.34249	0.424916
		NCF4	1	0				1	0														NCF4	1	0				1	0				1	0
		NCR1	1	0				1	0														NCR1	1	0				1	0				1	0
		NFATC1	1	0				1	0														NFATC1	1.69855	0.7643				1.64193	0.715393				3.21918	1.68669
		NFATC2	-1.02054	-0.0293284				1.40497	0.490535														NFATC2	1.74245	0.801117				2.05054	1.036				1.36403	0.447877
		NFATC3	-1.04055	-0.0573428				1.1184	0.161433														NFATC3	-1.41174	-0.497479				-1.69102	-0.75789				1.25096	0.323036
		NFIL3	1.31382	0.393764				1.23813	0.308164														NFIL3	1.90739	0.931602				2.12748	1.08915				1.99289	0.994859
		NFKB1	1.28138	0.357695				1.60072	0.67872														NFKB1	12.879	3.68695				7.19316	2.84663				11.1197	3.47504
		NFKB2	2.14941	1.10394				2.20133	1.13837														NFKB2	15.6625	3.96924				9.79912	3.29265				11.9683	3.58114
		NFKBIA	2.0502	1.03577				1.80041	0.848322														NFKBIA	35.535	5.15117				22.9763	4.52208				30.6722	4.93886
		NFKBIZ	-1.03752	-0.0531428				-1.21604	-0.282188														NFKBIZ	3.0902	1.6277				2.09068	1.06397				3.16676	1.66301
		NLRP3	1	0				1	0														NLRP3	1	0				1	0				1	0
		NOD1	-1.36572	-0.44966				1.08319	0.115291														NOD1	-2.17409	-1.12041				-1.0223	-0.0318124				-1.27458	-0.350017
		NOD2	1.28138	0.357695				3.41206	1.77064														NOD2	42.5006	5.40941				23.6544	4.56404				22.5783	4.49687
		NOS2	1	0				1	0														NOS2	1.69855	0.7643				1	0				1	0
		NOTCH1	2.56275	1.35769				1.13735	0.18568														NOTCH1	-2.6377	-1.39928				3.73491	1.90107				3.05112	1.60934
		NOTCH2	1.07905	0.109767				1.09745	0.13415														NOTCH2	-1.09279	-0.128022				1.44154	0.527615				1.23651	0.306272
		NT5E	1.98706	0.990637				2.03295	1.02357														NT5E	-1.46783	-0.553682				1.65094	0.723286				1.55652	0.63832
		PAX5	1	0				1	0														PAX5	1	0				1	0				1.60959	0.686695
		PDCD1	1	0				1	0														PDCD1	1	0				1	0				1	0
		PDCD1LG2	1.68995	0.756977				1	0														PDCD1LG2	1	0				1	0				1	0
		PDCD2	3.37989	1.75698				9	3.16993														PDCD2	1	0				4.92579	2.30036				4.82878	2.27166
		PDGFB	1	0				1	0														PDGFB	1.69855	0.7643				1	0				4.82878	2.27166
		PDGFRB	1	0				1	0														PDGFRB	1	0				1	0				1	0
		PECAM1	1	0				2	1														PECAM1	1.69855	0.7643				14.7774	3.88532				1	0
		PIGR	-3.06523	-1.61599				-2.61365	-1.38607														PIGR	1.04033	0.0570359				-3.09276	-1.6289				-2.59755	-1.37715
		PLA2G2A	1	0				1	0														PLA2G2A	1	0				1	0				1	0
		PLA2G2E	1	0				1	0														PLA2G2E	1	0				1	0				1	0
		PLAU	1.21349	0.279161				1.29553	0.37354														PLAU	10.5761	3.40274				2.95165	1.56152				4.66357	2.22144
		PLAUR	2.40258	1.26459				2.34241	1.22799														PLAUR	23.4351	4.5506				9.60405	3.26364				11.4417	3.51623
		PML	1.18819	0.24876				1.26832	0.34292														PML	3.4422	1.78333				2.24095	1.16411				2.52966	1.33894
		POU2F2	1	0				6	2.58496														POU2F2	16.9855	4.08623				34.4805	5.10771				40.2398	5.33055
		PPARG	-1.67644	-0.745399				-1.47103	-0.556824														PPARG	-1.60838	-0.685608				-2.74044	-1.45441				-2.7955	-1.48311
		PPBP	1	0				1	0														PPBP	1	0				1	0				1	0
		PRDM1	2.30648	1.20569				1.36482	0.448715														PRDM1	35.546	5.15161				23.9034	4.57915				32.2199	5.00988
		PRF1	1	0				1	0														PRF1	1	0				1	0				1	0
		PRKCD	-1.72805	-0.789147				1.05175	0.0727861														PRKCD	1.12172	0.165709				-1.55626	-0.638085				-1.33687	-0.418856
		PSMB10	1.137	0.185227				1.04658	0.0656804														PSMB10	1.86836	0.901771				1.24497	0.316111				1.08293	0.114945
		PSMB5	-1.06992	-0.0974999				-1.15569	-0.20876														PSMB5	-1.42444	-0.510395				-1.37466	-0.459074				-1.31408	-0.394058
		PSMB7	-1.11234	-0.153596				-1.36874	-0.452846														PSMB7	-1.25318	-0.325597				-1.5672	-0.648185				-1.69671	-0.762744
		PSMB8	1.20688	0.27128				1.08004	0.111091														PSMB8	-1.05158	-0.0725624				-1.06274	-0.087786				-1.07581	-0.105429
		PSMB9	1.18375	0.243362				-1.04909	-0.0691337														PSMB9	2.33048	1.22063				1.56511	0.64626				1.47616	0.561852
		PSMC2	-1.15549	-0.208507				-1.25324	-0.325659														PSMC2	-1.01578	-0.0225866				-1.3698	-0.453963				-1.47641	-0.562096
		PSMD7	-1.0672	-0.0938368				-1.05236	-0.0736311														PSMD7	1.25129	0.323417				1.05839	0.081865				1.14476	0.195049
		PTAFR	1	0				1	0														PTAFR	32.2724	5.01223				4.92579	2.30036				32.1918	5.00862
		PTGER4	-1.75592	-0.81223				-1.07906	-0.109776														PTGER4	3.29129	1.71865				1.24497	0.316111				1.62727	0.70245
		PTGS2	1.28138	0.357695				1.72326	0.785142														PTGS2	154.05	7.26726				71.1331	6.15245				104.959	6.71368
		PTK2	1.06081	0.0851688				1.14357	0.193542														PTK2	1.25623	0.329098				1.16673	0.222476				1.41719	0.503032
		PTPN2	1.28138	0.357695				1.20957	0.274489														PTPN2	1.6252	0.700621				1.00783	0.0112564				1.59821	0.676455
		PTPN22	1	0				12	3.58496														PTPN22	1	0				3.28386	1.71539				1	0
		PTPN6	-2.20351	-1.1398				-1.24127	-0.311819														PTPN6	-1.09618	-0.132482				-2.14195	-1.09893				-1.3562	-0.439569
		PTPRC_all	1	0				1	0														PTPRC_all	1	0				1.64193	0.715393				1	0
		PYCARD	-3.95655	-1.98424				1.01098	0.0157552														PYCARD	-3.95655	-1.98424				-2.4097	-1.26885				-3.95655	-1.98424
		RAF1	-1.32069	-0.401297				-1.26151	-0.335152														RAF1	-1.10207	-0.140218				-1.00978	-0.0140377				1.41461	0.500406
		RAG1	5.06984	2.34194				4	2														RAG1	1	0				1	0				1	0
		RAG2	1	0				1	0														RAG2	1	0				1	0				1	0
		RARRES3	2.17834	1.12323				1.84346	0.882416														RARRES3	-1.59274	-0.671508				-1.05342	-0.0750798				-1.00076	-0.00109256
		RELA	1.50015	0.585105				1.59044	0.66943														RELA	3.83228	1.9382				2.7025	1.43429				3.72088	1.89564
		RELB	1.44155	0.52762				1.56386	0.645112														RELB	8.29084	3.05152				5.44674	2.44539				8.23803	3.0423
		RORC	-3.95655	-1.98424				-3.95655	-1.98424														RORC	-3.95655	-1.98424				-1.20485	-0.268852				-3.95655	-1.98424
		RUNX1	1.57708	0.657255				2.0414	1.02956														RUNX1	-1.68233	-0.75046				1.53227	0.615671				1.9715	0.97929
		S100A8	1	0				1	0														S100A8	1	0				1	0				1	0
		S100A9	3.37989	1.75698				2	1														S100A9	120.597	6.91405				73.8869	6.20725				91.7467	6.51958
		S1PR1	1	0				1	0														S1PR1	1	0				1.64193	0.715393				1	0
		sCTLA4	1	0				1	0														sCTLA4	1	0				1	0				1	0
		SELE	1	0				1	0														SELE	6.79418	2.7643				4.92579	2.30036				8.04796	3.00862
		SELL	-10.9257	-3.44966				-18.4639	-4.20664														SELL	-1.81174	-0.857375				-4.4981	-2.16932				-11.4712	-3.51994
		SELPLG	1	0				1	0														SELPLG	1	0				1	0				1	0
		SERPING1	1.17506	0.232729				1.04829	0.0680422														SERPING1	-1.50429	-0.589081				-1.00594	-0.00854032				-1.06346	-0.088769
		SH2D1A	1	0				1	0														SH2D1A	1	0				1	0				1	0
		SIGIRR	1.69782	0.763687				-1.0145	-0.0207707														SIGIRR	-2.38911	-1.25647				1.24497	0.316111				-1.05725	-0.0803192
		SKI	1.07905	0.109767				1.15731	0.210771														SKI	-1.73562	-0.795447				1.24497	0.316111				1.1241	0.168768
		SLAMF1	1	0				1	0														SLAMF1	1	0				1	0				1	0
		SLAMF6	1	0				1	0														SLAMF6	1	0				1	0				1	0
		SLAMF7	1	0				1	0														SLAMF7	1	0				1	0				1.60959	0.686695
		SLC2A1	3.33158	1.73621				3.66986	1.87572														SLC2A1	4.63643	2.21301				4.97988	2.31611				4.39362	2.13541
		SMAD3	-1.01668	-0.0238681				1.04124	0.0583009														SMAD3	3.27416	1.71113				2.95461	1.56297				3.39491	1.76337
		SMAD5	-1.36572	-0.44966				-1.58529	-0.664743														SMAD5	-2.71761	-1.44234				-1.83817	-0.878267				-1.77282	-0.826046
		SOCS1	15.2095	3.9269				12	3.58496														SOCS1	40.7651	5.34926				37.7644	5.23896				56.3357	5.81598
		SOCS3	1.18985	0.250779				1.32691	0.408073														SOCS3	3.33473	1.73757				1.37836	0.462952				1.43839	0.524452
		SPP1	1.40794	0.493583				1.17935	0.237989														SPP1	-1.62074	-0.696653				-1.05347	-0.0751526				-1.10956	-0.149993
		SRC	-1.32978	-0.411186				-1.29879	-0.377172														SRC	-1.06404	-0.0895482				-1.21659	-0.282845				-1.15966	-0.213696
		STAT1	-1.15008	-0.201733				-1.17855	-0.237011														STAT1	1.56388	0.645126				-1.14358	-0.193563				1.03157	0.0448422
		STAT2	1.07429	0.103378				1.03396	0.0481767														STAT2	1.33993	0.422162				1.16952	0.225913				1.31907	0.399523
		STAT3	-1.02414	-0.034406				1.03893	0.0550961														STAT3	1.8142	0.859335				1.47541	0.561115				1.61651	0.692881
		STAT4	1	0				1	0														STAT4	1	0				1	0				1	0
		STAT5A	-1.56082	-0.642305				2.46427	1.30116														STAT5A	13.5229	3.75734				5.60236	2.48604				11.8994	3.57281
		STAT5B	-1.03352	-0.0475618				1.20699	0.27141														STAT5B	1.18276	0.242161				1.24497	0.316111				1.17064	0.227292
		STAT6	1.33263	0.414278				1.39515	0.480423														STAT6	2.03488	1.02494				1.39437	0.47961				1.80627	0.85301
		SYK	1.39787	0.483226				1.51647	0.600718														SYK	-1.22015	-0.287059				-1.47259	-0.558358				-1.12663	-0.172019
		TAGAP	1	0				1	0														TAGAP	1	0				1	0				1	0
		TAL1	1	0				1	0														TAL1	1	0				1	0				1	0
		TAP1	1.64748	0.720265				2.27471	1.18568														TAP1	6.99144	2.80559				4.62417	2.2092				4.70745	2.23495
		TAP2	-1.39359	-0.478807				-1.43353	-0.519577														TAP2	1.75154	0.808624				-1.33872	-0.420855				1.51336	0.597753
		TAPBP	1.01573	0.0225105				1.09574	0.131909														TAPBP	1.38213	0.466897				1.2222	0.289476				1.34696	0.429706
		TBK1	-1.06018	-0.0843099				-1.41727	-0.503118														TBK1	2.27171	1.18378				1.69454	0.760896				1.62727	0.70245
		TBX21	1	0				1	0														TBX21	1	0				1	0				1	0
		TCF4	1	0				1	0														TCF4	1	0				1	0				1	0
		TCF7	2.30648	1.20569				2.578	1.36625														TCF7	-6.59426	-2.72121				4.73089	2.24211				3.17317	1.66592
		TFRC	-1.24315	-0.314005				-1.13995	-0.188966														TFRC	1.91241	0.935393				1.67332	0.742713				1.87365	0.90585
		TGFB1	1.21148	0.276775				1.04315	0.060944														TGFB1	-1.09501	-0.13094				1.14688	0.197716				-1.02421	-0.0345156
		TGFBI	1.95975	0.970672				1.73948	0.798657														TGFBI	-1.88569	-0.91509				1.39144	0.476576				1.29224	0.369875
		TGFBR1	1.33066	0.412142				-1.07157	-0.099722														TGFBR1	1.63464	0.708972				2.53782	1.34359				2.6756	1.41986
		TGFBR2	-1.54843	-0.63081				-1.3403	-0.422552														TGFBR2	-3.03304	-1.60077				-3.46221	-1.79169				-2.09023	-1.06366
		THY1	1	0				1	0														THY1	1	0				1	0				1	0
		TICAM1	2.81903	1.4952				3.18459	1.67111														TICAM1	13.1366	3.71551				6.72284	2.74907				9.27542	3.21341
		TIGIT	1	0				1	0														TIGIT	1	0				1.64193	0.715393				1	0
		TIRAP	1	0				1	0														TIRAP	1	0				1	0				1	0
		TLR1	-1.22636	-0.294382				-3.62684	-1.85871														TLR1	-8.54105	-3.09441				-4.41778	-2.14332				-4.50654	-2.17202
		TLR2	6.40688	2.67962				6.445	2.68818														TLR2	37.349	5.223				57.2686	5.83967				64.0736	6.00166
		TLR3	1.06781	0.0946603				1.09523	0.131232														TLR3	1.0017	0.0024476				-1.25723	-0.330252				-1.01715	-0.0245315
		TLR4	-1.31885	-0.399282				-1.31885	-0.399282														TLR4	-1.31885	-0.399282				-1.31885	-0.399282				-1.31885	-0.399282
		TLR5	1.64748	0.720265				1.89559	0.922646														TLR5	-3.62348	-1.85737				-1.24947	-0.321319				1.91785	0.939489
		TLR7	1	0				1	0														TLR7	1	0				1.64193	0.715393				1	0
		TLR8	1	0				1	0														TLR8	1	0				1	0				1	0
		TLR9	1	0				1	0														TLR9	1	0				1	0				1.60959	0.686695
		TMEM173	1.60172	0.679623				1.23213	0.301157														TMEM173	-1.73927	-0.798481				-1.60646	-0.683889				-1.63874	-0.712587
		TNF	1	0				1	0														TNF	341.408	8.41535				144.49	7.17482				251.096	7.9721
		TNFAIP3	6.72723	2.75001				5.30765	2.40807														TNFAIP3	214.113	7.74223				107.067	6.74238				175.745	7.45734
		TNFAIP6	1.63084	0.705618				1.79219	0.841726														TNFAIP6	57.37	5.84222				25.5785	4.67686				31.6207	4.9828
		TNFRSF10C	2.56275	1.35769				2.72965	1.44871														TNFRSF10C	-1.94115	-0.95691				3.73491	1.90107				3.66135	1.87238
		TNFRSF11A	-1.16828	-0.224385				-1.19461	-0.256542														TNFRSF11A	1.19002	0.250982				1.15035	0.202076				1.06911	0.0964153
		TNFRSF13B	1	0				1	0														TNFRSF13B	1	0				1	0				1	0
		TNFRSF13C	1	0				1	0														TNFRSF13C	1	0				1	0				1	0
		TNFRSF14	-1.35144	-0.4345				-1.11474	-0.156712														TNFRSF14	1.72324	0.785126				1.38525	0.470145				1.32359	0.404452
		TNFRSF17	1	0				1	0														TNFRSF17	1	0				1	0				1	0
		TNFRSF1B	1	0				2	1														TNFRSF1B	37.368	5.22373				19.7032	4.30036				33.8014	5.07901
		TNFRSF4	1	0				1	0														TNFRSF4	1	0				1	0				1	0
		TNFRSF8	1	0				1	0														TNFRSF8	1	0				1	0				1.60959	0.686695
		TNFRSF9	1	0				1	0														TNFRSF9	13.5884	3.7643				1	0				4.82878	2.27166
		TNFSF10	1.82373	0.866894				1.50129	0.586204														TNFSF10	1.22651	0.29456				1.73631	0.796026				1.51829	0.602448
		TNFSF11	1	0				1	0														TNFSF11	1	0				1	0				1	0
		TNFSF12	-1.56082	-0.642305				-2.34463	-1.22936														TNFSF12	-2.48467	-1.31305				-6.42586	-2.68389				-6.55496	-2.71259
		TNFSF13B	1	0				1	0														TNFSF13B	1	0				6.56772	2.71539				1	0
		TNFSF15	-8.58452	-3.10174				-9.67158	-3.27375														TNFSF15	8.07863	3.01411				5.20624	2.38024				6.657	2.73487
		TNFSF4	1	0				1	0														TNFSF4	1	0				1	0				1	0
		TNFSF8	1	0				1	0														TNFSF8	1	0				1	0				1	0
		TOLLIP	1.0251	0.0357666				-1.03624	-0.051359														TOLLIP	1.0069	0.00992272				-1.26222	-0.335966				-1.06036	-0.0845562
		TP53	-1.09098	-0.125628				-1.21264	-0.278146														TP53	-1.16896	-0.22522				-1.18326	-0.242762				-1.02985	-0.0424352
		TRAF1	-1.31885	-0.399282				-1.31885	-0.399282														TRAF1	14.1669	3.82445				12.4497	3.63804				29.2908	4.87238
		TRAF2	1.14285	0.192635				-1.06082	-0.0851737														TRAF2	1.77521	0.82799				2.35535	1.23594				2.17702	1.12235
		TRAF3	1.28138	0.357695				2.27471	1.18568														TRAF3	4.00679	2.00245				4.1499	2.05308				4.20377	2.07168
		TRAF4	1.0251	0.0357666				-1.00233	-0.00335362														TRAF4	1.57259	0.653143				1.15324	0.205687				1.29753	0.375768
		TRAF5	3.0753	1.62073				3.63953	1.86375														TRAF5	-6.59426	-2.72121				1.24497	0.316111				2.68499	1.42492
		TRAF6	1.5278	0.611451				1.28317	0.35971														TRAF6	1.13929	0.18814				1.48439	0.569868				1.36127	0.444954
		TYK2	-1.2821	-0.358512				1.21977	0.286609														TYK2	1.51188	0.596343				1.94865	0.962474				1.80414	0.851313
		UBE2L3	-1.19229	-0.25374				-1.25064	-0.322661														UBE2L3	1.05373	0.0755111				-1.33872	-0.420855				-1.12663	-0.172019
		VCAM1	1	0				1	0														VCAM1	62.8462	5.97375				6.56772	2.71539				4.82878	2.27166
		VTN	1	0				1	0														VTN	1	0				1.64193	0.715393				1	0
		XBP1	-1.59965	-0.677754				-1.80521	-0.852163														XBP1	1.07221	0.100582				-1.36186	-0.445577				-1.23656	-0.306331
		XCL1	1	0				1	0														XCL1	1	0				1	0				1	0
		XCR1	1	0				1	0														XCR1	1	0				1	0				1	0
		ZAP70	1	0				1	0														ZAP70	1	0				1	0				1	0
		ZBTB16	1	0				1	0														ZBTB16	1	0				1	0				1	0
		ZEB1	-2.6377	-1.39928				1.13735	0.18568														ZEB1	7.72738	2.94998				5.60236	2.48604				10.984	3.45734
[truncated: 6 more columns]

## Sheet: CFTR-CTL lasR
normalized to CFTR-CTL, CTL-ASL ΔlasR
only ΔlasR																	ΔlasR			ΔlasR
			ΔlasR					ΔlasR					ΔlasR				CFTR-CTL - ASL vs. CFTR-CTL, CTL-ASL			CFTR-CTL + saline vs. CFTR-CTL, CTL-ASL
			CFTR-CTL - ASL vs. CFTR-CTL, CTL-ASL	log2	genes up	genes down		CFTR-CTL + saline vs. CFTR-CTL, CTL-ASL	log2	genes up	genes down		genes up common between CFTR-CTL + saline & CFTR-CTL - ASL	genes down common between CFTR-CTL + saline & CFTR-CTL - ASL			genes up	genes down		genes up	genes down
		ABCB1	1.87409	0.906188	31	47		-1.92312	-0.943447	10	37		7	21			ADA	ARHGDIB		ATG10	ARHGDIB
		ABL1	-1.33866	-0.420793				-1.29895	-0.377344								ATG12	ATG10		ATG12	BATF3
		ADA	3.65207	1.86871				-1.16873	-0.224947				only up in CFTR-CTL - ASL	only down in CFTR-CTL - ASL			BID	C1R		C4A/B	BID
		AHR	-1.06419	-0.0897557				1.04453	0.0628592				24	26			CCL20	C6		CD55	C4BPA
		AICDA	1	0				1	0				only up in CFTR-CTL + saline	only down in CFTR-CTL + saline			CCL5	CCL18		CXCL10	C6
		AIRE	1	0				1	0				3	16			CLEC4E	CCRL1		IDO1	CCL18
		APP	-1.28928	-0.366561				1.06997	0.0975764								CXCL10	CD14		IL23A	CCL22
		ARG1	1	0				1	0								CXCL11	CD160		IRAK3	CCND3
		ARG2	1.57703	0.657209				-1.94842	-0.962306								DEFB4A	CD19		SELL	CCRL1
		ARHGDIB	-3.28581	-1.71625				-10.5186	-3.39487								FADD	CD1D		TRAF5	CD14
		ATG10	-2.09097	-1.06417				2.01628	1.0117								FAS	CD83			CD160
		ATG12	2.86948	1.52079				2.01628	1.0117								ICAM4	CLEC4A			CD1D
		ATG16L1	-1.23218	-0.301212				-1.38623	-0.471166								ICAM5	CRADD			CLEC4A
		ATG5	1.02278	0.0324934				1.02577	0.036708								ICOSLG	DPP4			DEFB4A
		ATG7	1.08973	0.12397				1.27481	0.350284								IDO1	HLA-DOB			EGR2
		ATM	1	0				1	0								IFNA1/13	IFIT2			HLA-DOB
		B2M	-1.08309	-0.115156				-1.08167	-0.113255								IL1RN	IKZF2			HLA-DPA1
		B3GAT1	1	0				1	0								IL22	IL10RA			HLA-DPB1
		BATF	1	0				1	0								IL23A	IL1RAP			HLA-DQA1
		BATF3	1.27822	0.35414				-3.54259	-1.8248								IRAK3	IL20			ICAM4
		BAX	1.21736	0.283751				1.08904	0.12306								ITGAM	IL28A			IKZF3
		BCAP31	1.07015	0.0978106				1.0202	0.0288459								LILRA5	IL28A/B			IL10RA
		BCL10	-1.08943	-0.123579				1.19213	0.253539								LTB4R	IL2RG			IL1RN
		BCL2	1	0				1	0								PDCD2	IL6R			IL20
		BCL2L11	-1.09527	-0.131287				1.58782	0.66705								PDGFB	IRF5			IL28A
		BCL3	-1.3553	-0.438611				1.00931	0.0133751								PLAU	IRF8			IL28A/B
		BCL6	-1.75064	-0.80788				1.12188	0.165919								SELE	ITGA5			IL2RG
		BID	2.16841	1.11664				-9.34988	-3.22495								SELL	ITGAX			IRF7
		BLNK	-1.77329	-0.826432				-1.04737	-0.0667755								TRAF1	ITGB2			ITGA5
		BST1	1	0				1	0								TRAF5	MME			ITGAX
		BST2	1	0				1	0								ZEB1	MR1			ITGB2
		BTK	1	0				1	0									MUC1			MAPK11
		BTLA	1	0				1	0									NOD1			NOTCH1
		C14orf166	-1.11195	-0.153091				-1.12911	-0.175187									NOD2			PECAM1
		C1QA	1	0				1	0									PECAM1			PTPN22
		C1QB	1	0				1	0									POU2F2			TIRAP
		C1QBP	1.97089	0.978845				-1.2281	-0.296424									PTPN22			TNFSF13B
		C1R	-4.13769	-2.04882				-1.20448	-0.268409									RORC
		C1S	-1.19484	-0.256818				1.29378	0.371595									SOCS3
		C2	-1.16873	-0.224947				-1.16873	-0.224947									SYK
		C3	-1.27114	-0.346123				1.01891	0.0270319									TIRAP
		C4A/B	-1.27782	-0.353679				3.02443	1.59666									TLR1
		C4BPA	-1.64291	-0.716249				-3.5062	-1.80991									TLR3
		C5	-1.3835	-0.468322				-1.00026	-0.000374266									TMEM173
		C6	-3.5062	-1.80991				-3.5062	-1.80991									TNFRSF10C
		C7	1	0				1	0									TNFSF12
		C8A	1.06707	0.0936603				1	0									TNFSF13B
		C8B	1	0				1	0
		C8G	1	0				1	0
		C9	1	0				1	0
		CAMP	1	0				1	0
		CARD9	1	0				1	0
		CASP1	-1.43754	-0.523604				1.4114	0.497125
		CASP10	1	0				1	0
		CASP2	-1.27051	-0.345412				-1.3698	-0.453965
		CASP3	1.15735	0.210819				-1.09358	-0.12906
		CASP8	-1.22344	-0.290944				1.02158	0.0308074
		CCBP2	1	0				1	0
		CCL11	1	0				1	0
		CCL13	1	0				1	0
		CCL15	1	0				1	0
		CCL16	1	0				1	0
		CCL18	-2.33747	-1.22495				-2.33747	-1.22495
		CCL19	1	0				1	0
		CCL2	-1.06567	-0.0917585				1.52902	0.612603
		CCL20	2.04793	1.03416				1.01004	0.014407
		CCL22	-1.53338	-0.616714				-2.47981	-1.31023
		CCL23	1	0				1	0
		CCL24	1	0				1	0
		CCL26	1	0				1	0
		CCL3	1	0				1	0
		CCL4	1.06707	0.0936603				1	0
		CCL5	5.33537	2.41559				1	0
		CCL7	1	0				1	0
		CCL8	1	0				1	0
		CCND3	-1.09527	-0.131287				-2.283	-1.19093
		CCR1	1	0				1	0
		CCR10	1	0				1	0
		CCR2	1	0				1	0
		CCR5	1	0				1	0
		CCR6	1	0				1	0
		CCR7	1	0				1	0
		CCR8	1	0				1	0
		CCRL1	-5.47635	-2.45321				-3.54259	-1.8248
		CCRL2	1	0				1	0
		CD14	-3.5062	-1.80991				-3.5062	-1.80991
		CD160	-2.33747	-1.22495				-2.33747	-1.22495
		CD163	1	0				1	0
		CD164	-1.26972	-0.344506				-1.05707	-0.0800712
		CD19	-2.73818	-1.45321				1.31731	0.39759
		CD1A	1	0				1	0
		CD1D	-3.83345	-1.93864				-8.18114	-3.0323
		CD2	1	0				1	0
		CD209	1	0				1	0
		CD22	1	0				1	0
		CD24	-1.49861	-0.583629				1.10298	0.141407
		CD244	1	0				1	0
		CD247	1	0				1	0
		CD27	1	0				1	0
		CD274	-1.09527	-0.131287				1.76425	0.819053
		CD276	-1.0696	-0.0970712				-1.12107	-0.164878
		CD28	1	0				1	0
		CD34	1	0				1	0
		CD36	1	0				1	0
		CD3D	1	0				1	0
		CD3E	1	0				1	0
		CD3EAP	1.71191	0.775604				-1.41703	-0.502875
		CD4	1	0				1	0
		CD40	-1.66743	-0.737623				-1.11183	-0.152932
		CD40LG	1	0				1	0
		CD44	1.02817	0.0400815				-1.06086	-0.08524
		CD45R0	1	0				1	0
		CD45RA	1	0				1	0
		CD45RB	1	0				1	0
		CD46	-1.24099	-0.311495				1.06033	0.0845146
		CD48	1	0				1	0
		CD5	1	0				1	0
		CD53	1	0				1	0
		CD55	1.9782	0.98419				2.35233	1.23409
		CD58	1.05135	0.0722465				-1.25256	-0.324876
		CD59	-1.18036	-0.239232				1.06384	0.0892783
		CD6	1	0				1	0
		CD7	1	0				1	0
		CD70	1	0				1	0
		CD74	1.06643	0.0927856				-1.33227	-0.41389
		CD79A	1	0				1	0
		CD79B	1	0				1	0
		CD80	1	0				1	0
		CD81	-1.33962	-0.421826				-1.11732	-0.160046
		CD82	-1.9914	-0.993783				-1.28821	-0.365371
		CD83	-2.73818	-1.45321				1.12912	0.175197
		CD86	1	0				1	0
		CD8A	1	0				1	0
		CD8B	1	0				1	0
		CD9	-1.148	-0.199123				-1.23828	-0.308337
		CD96	1	0				1	0
		CD97	1.50297	0.587812				1.32454	0.405495
		CD99	-1.61683	-0.693166				1.03578	0.0507237
		CDH5	1	0				1	0
		CDKN1A	1.22251	0.289851				-1.44147	-0.527537
		CEACAM1	-1.65744	-0.72896				-1.00964	-0.0138365
		CEACAM6	1.23354	0.302809				-1.25662	-0.329543
		CEACAM8	1	0				1	0
		CEBPB	-1.2268	-0.294898				-1.07218	-0.100548
		CFB	-1.09509	-0.131046				-1.19575	-0.257912
		CFD	1	0				1	0
		CFH	-1.35672	-0.440125				-1.02282	-0.0325547
		CFI	-1.203	-0.266639				-1.10397	-0.142699
		CFP	1	0				1	0
		CHUK	1.31246	0.392275				-1.07965	-0.110557
		CIITA	1	0				1	0
		CISH	1	0				1	0
		CLEC4A	-2.33747	-1.22495				-2.33747	-1.22495
		CLEC4E	2.23182	1.15822				1.48981	0.575128
		CLEC5A	1	0				1	0
		CLEC6A	1	0				1	0
		CLEC7A	1	0				1	0
		CLU	1	0				1	0
		CMKLR1	1	0				1	0
		CR1	1	0				1	0
		CR2	1	0				1	0
		CRADD	-5.84144	-2.54632				-1.88938	-0.917912
		CSF1	-1.26377	-0.337738				1.29378	0.371595
		CSF1R	1	0				1	0
		CSF2	-1.07336	-0.102141				1.06575	0.0918689
		CSF2RB	1	0				1	0
		CSF3R	1	0				1	0
		CTLA4_all	1	0				1	0
		CTLA4-TM	1	0				1	0
		CTNNB1	1.0071	0.0102041				1.04781	0.0673722
		CTSC	1.12202	0.166103				1.06185	0.0865865
		CTSG	1	0				1	0
		CTSS	-1.11533	-0.157476				-1.09225	-0.127302
		CUL9	-1.76656	-0.820947				-1.61027	-0.687299
		CX3CL1	-1.14431	-0.194481				1.29042	0.367842
		CX3CR1	1	0				1	0
		CXCL1	1.74664	0.804586				-1.0159	-0.0227568
		CXCL10	2.83891	1.50534				2.51405	1.33002
		CXCL11	2.43471	1.28375				-1.06278	-0.0878371
		CXCL12	1	0				1	0
		CXCL13	-1.16873	-0.224947				-1.16873	-0.224947
		CXCL2	-1.01915	-0.0273617				-1.00428	-0.006157
		CXCL9	1	0				1	0
		CXCR1	1	0				1	0
		CXCR2	-1.16873	-0.224947				-1.16873	-0.224947
		CXCR3	1	0				1	0
		CXCR4	-1.41809	-0.503946				1.11879	0.161941
		CXCR6	1	0				1	0
		CYBB	1	0				1	0
		DEFB1	1.74995	0.807313				-1.06278	-0.0878371
		DEFB103A	1	0				1	0
		DEFB103B	1	0				1	0
		DEFB4A	2.80928	1.4902				-2.04683	-1.03339
		DPP4	-2.62865	-1.39432				1.82306	0.866359
		DUSP4	1.55628	0.6381				1.13874	0.187441
		EBI3	1	0				1	0
		EDNRB	1	0				1	0
		EGR1	-1.33398	-0.41574				1.11426	0.156088
		EGR2	1.82603	0.868713				-3.5062	-1.80991
		ENTPD1	1	0				1	0
		EOMES	1	0				1	0
		ETS1	1.10866	0.148821				1.19969	0.26266
		FADD	4.2683	2.09366				1	0
		FAS	6.40244	2.67862				1	0
		FCAR	1	0				1	0
		FCER1A	1	0				1	0
		FCER1G	1	0				1	0
		FCGR1A/B	1	0				1	0
		FCGR2A	1	0				1	0
		FCGR2A/C	1	0				1	0
		FCGR2B	1	0				1	0
		FCGR3A/B	1	0				1	0
		FCGRT	-1.80397	-0.851179				-1.2556	-0.328377
		FKBP5	-1.09527	-0.131287				-1.16873	-0.224947
		FN1	-1.36909	-0.453215				1.83482	0.875637
		FOXP3	1	0				1	0
		FYN	-1.43056	-0.516577				-1.19329	-0.254947
		GATA3	1	0				1	0
		GBP1	1.4586	0.544584				-1.03747	-0.0530717
		GBP5	1	0				1	0
		GFI1	1	0				1	0
		GNLY	1	0				1	0
		GP1BB	1	0				1	0
		GPI	-1.2601	-0.333535				1.09678	0.133279
		GPR183	1	0				1	0
		GZMA	1	0				1	0
		GZMB	1	0				1	0
		GZMK	1	0				1	0
		HAMP	1	0				1	0
		HAVCR2	1	0				1	0
		HFE	-1.31432	-0.394321				1.29378	0.371595
		HLA-A	-1.14429	-0.194449				1.02571	0.0366279
		HLA-B	-1.37061	-0.454814				-1.08277	-0.114724
		HLA-C	-1.14141	-0.19082				-1.16435	-0.21952
		HLA-DMA	-1.14431	-0.194481				-1.45871	-0.544695
		HLA-DMB	-1.39741	-0.482759				1.14438	0.194563
		HLA-DOB	-7.01241	-2.80991				-7.01241	-2.80991
		HLA-DPA1	-1.4082	-0.493857				-6.37665	-2.6728
		HLA-DPB1	1.52169	0.605679				-6.37665	-2.6728
		HLA-DQA1	1.36953	0.453676				-16.3623	-4.0323
		HLA-DQB1	-1.03862	-0.0546656				1.02647	0.0376938
		HLA-DRA	1.26996	0.34478				-1.25671	-0.329655
		HLA-DRB1	1.30431	0.383286				-1.65321	-0.725267
		HLA-DRB3	-1.05189	-0.0729882				-1.09089	-0.125508
		HRAS	1.74995	0.807313				-1.70044	-0.765909
		ICAM1	1.32236	0.40311				1.1568	0.210143
		ICAM2	1	0				1	0
		ICAM3	1.20352	0.267262				-1.29895	-0.377344
		ICAM4	3.04339	1.60568				-3.5062	-1.80991
		ICAM5	4.56508	2.19064				-1.16873	-0.224947
		ICOS	1	0				1	0
		ICOSLG	2.13988	1.09753				1.52166	0.60565
		IDO1	4.3083	2.10712				2.24942	1.16955
		IFI16	-1.53338	-0.616714				-1.32257	-0.403339
		IFI35	-1.13219	-0.179115				-1.2071	-0.271549
		IFIH1	1.52169	0.605679				1.07535	0.104808
		IFIT2	-2.92072	-1.54632				-1.41703	-0.502875
		IFITM1	-1.58052	-0.660396				-1.13762	-0.186018
		IFNA1/13	2.13415	1.09366				1.64955	0.722073
		IFNA2	1	0				1	0
		IFNAR1	1.82603	0.868713				1.4114	0.497125
		IFNAR2	1.17891	0.237457				1.32721	0.408396
		IFNB1	1	0				1	0
		IFNG	1	0				1	0
		IFNGR1	1.29516	0.373126				1.11426	0.156088
		IGF2R	-1.4744	-0.56013				-1.18086	-0.23984
		IKBKAP	1.21736	0.283751				-1.06278	-0.0878371
		IKBKB	-1.63362	-0.708075				-1.05677	-0.0796632
		IKBKE	1.50927	0.593853				-1.09634	-0.132691
		IKBKG	1.53065	0.61414				-1.00373	-0.00537495
		IKZF1	1	0				1	0
		IKZF2	-2.69605	-1.43085				1.4114	0.497125
		IKZF3	-1.64291	-0.716249				-3.5062	-1.80991
		IL10	1.06707	0.0936603				1	0
		IL10RA	-2.33747	-1.22495				-2.33747	-1.22495
		IL11RA	1	0				1	0
		IL12A	1	0				1	0
		IL12B	1	0				1	0
		IL12RB1	1	0				1	0
		IL13	1	0				1	0
		IL13RA1	-1.57506	-0.655404				-1.08617	-0.11925
		IL15	-1.06208	-0.0868928				1.05855	0.0820879
		IL16	1	0				1	0
		IL17A	1	0				1	0
		IL17B	1	0				1	0
		IL17F	1	0				1	0
		IL18	1.80201	0.849604				1.18855	0.249198
		IL18R1	1	0				1	0
		IL18RAP	1	0				1	0
		IL19	1	0				1	0
		IL1A	1.14566	0.196179				-1.03783	-0.0535672
		IL1B	1.57417	0.654588				1.26539	0.339584
		IL1R1	1.04345	0.0613582				1.20977	0.274733
		IL1R2	1	0				1	0
		IL1RAP	-2.16728	-1.11589				-1.11385	-0.155555
		IL1RL1	1	0				1	0
		IL1RL2	1	0				1	0
		IL1RN	3.65207	1.86871				-2.33747	-1.22495
		IL2	1	0				1	0
		IL20	-10.5186	-3.39487				-10.5186	-3.39487
		IL21	1	0				1	0
		IL21R	1	0				1	0
		IL22	2.13415	1.09366				1	0
		IL22RA2	1	0				1	0
		IL23A	12.8049	3.67862				3.2991	1.72207
		IL23R	1	0				1	0
		IL26	1	0				1	0
		IL27	1	0				1	0
		IL28A	-4.67494	-2.22495				-4.67494	-2.22495
		IL28A/B	-3.5062	-1.80991				-3.5062	-1.80991
		IL29	1	0				1	0
		IL2RA	1	0				1	0
		IL2RB	1	0				1	0
		IL2RG	-4.38108	-2.13129				-2.02433	-1.01745
		IL3	1	0				1	0
		IL32	-1.49891	-0.583912				1.0472	0.0665377
		IL4	1	0				1	0
		IL4R	-1.17952	-0.238202				-1.21591	-0.282033
		IL5	1	0				1	0
		IL6	1.29971	0.378185				-1.16188	-0.216457
		IL6R	-7.3018	-2.86825				-1.77129	-0.824803
		IL6ST	1.14445	0.194654				1.1362	0.184211
		IL7	-1.16873	-0.224947				-1.16873	-0.224947
		IL7R	1	0				1	0
		IL8	1.80138	0.849105				1.08874	0.122663
		IL9	1	0				1	0
		ILF3	1.01446	0.0207162				-1.07171	-0.0999099
		IRAK1	1.35441	0.437663				1.12164	0.165611
		IRAK2	1.15864	0.21243				1.05855	0.0820879
		IRAK3	4.10858	2.03864				2.8228	1.49713
		IRAK4	-1.99726	-0.99802				-1.68954	-0.756631
		IRF1	-1.39153	-0.476674				-1.09274	-0.127947
		IRF3	-1.09527	-0.131287				1.14676	0.197565
		IRF4	1	0				1	0
		IRF5	-2.73818	-1.45321				1.12912	0.175197
		IRF7	-1.506	-0.590718				-2.39806	-1.26187
		IRF8	-8.18114	-3.0323				-1.65321	-0.725267
		IRGM	1	0				1	0
		ITGA2B	1	0				1	0
		ITGA4	1	0				1	0
		ITGA5	-2.19054	-1.13129				-7.01241	-2.80991
		ITGA6	1.17901	0.237573				1.11122	0.152146
		ITGAE	-1.01102	-0.0158097				1.29378	0.371595
		ITGAL	1	0				1	0
		ITGAM	2.13037	1.09111				-1.06278	-0.0878371
		ITGAX	-3.5062	-1.80991				-3.5062	-1.80991
		ITGB1	-1.03549	-0.0503081				1.07833	0.108795
		ITGB2	-4.38108	-2.13129				-4.67494	-2.22495
		ITLN1	1	0				1	0
		ITLN2	1	0				1	0
		JAK1	1.02838	0.0403732				1.1974	0.2599
		JAK2	1.22102	0.28809				-1.40016	-0.485597
		JAK3	1	0				1	0
		KCNJ2	-1.16873	-0.224947				-1.16873	-0.224947
		KIR_Activating_Subgroup_1	1	0				1	0
		KIR_Activating_Subgroup_2	1	0				1	0
		KIR_Inhibiting_Subgroup_1	1	0				1	0
		KIR_Inhibiting_Subgroup_2	1	0				1	0
		KIR3DL1	1	0				1	0
		KIR3DL2	-1.16873	-0.224947				-1.16873	-0.224947
		KIR3DL3	1	0				1	0
		KIT	1	0				1	0
		KLRAP1	1	0				1	0
		KLRB1	1	0				1	0
		KLRC1	1	0				1	0
		KLRC2	1	0				1	0
		KLRC3	1	0				1	0
		KLRC4	1	0				1	0
		KLRD1	1	0				1	0
		KLRF1	1	0				1	0
		KLRF2	1	0				1	0
		KLRG1	1	0				1	0
		KLRG2	1	0				1	0
		KLRK1	1	0				1	0
		LAG3	1	0				1	0
		LAIR1	1	0				1	0
		LAMP3	1.03566	0.0505514				1.05328	0.0748924
		LCK	1	0				1	0
		LCP2	1	0				1	0
		LEF1	1	0				1	0
		LGALS3	-1.16376	-0.218795				-1.02588	-0.0368607
		LIF	1.25807	0.331212				-1.01362	-0.0195171
		LILRA1	1	0				1	0
		LILRA2	1	0				1	0
		LILRA3	1	0				1	0
		LILRA4	1	0				1	0
		LILRA5	3.20122	1.67862				1	0
		LILRA6	1	0				1	0
		LILRB1	1	0				1	0
		LILRB2	1	0				1	0
		LILRB3	1	0				1	0
		LILRB4	1	0				1	0
		LILRB5	1	0				1	0
		LITAF	1.03672	0.0520203				1.12912	0.175197
		LTA	1	0				1	0
		LTB4R	4.2683	2.09366				1	0
		LTB4R2	1.04345	0.0613582				1.20977	0.274733
		LTBR	-1.24436	-0.315409				-1.17365	-0.231003
		LTF	1	0				1	0
		LY96	1	0				1	0
		MAF	1	0				1	0
		MALT1	1.07689	0.106873				-1.25601	-0.328845
		MAP4K1	1	0				1	0
		MAP4K2	-1.19484	-0.256818				1.76425	0.819053
		MAP4K4	1.87303	0.905372				1.34394	0.426471
		MAPK1	1.06081	0.0851624				-1.03667	-0.0519601
		MAPK11	-1.2981	-0.376399				-2.06114	-1.04344
		MAPK14	-1.6992	-0.764859				-1.04083	-0.0577351
		MAPKAPK2	1.17585	0.23371				-1.11338	-0.154951
		MARCO	1	0				1	0
		MASP1	1	0				1	0
		MASP2	1	0				1	0
		MBL2	1	0				1	0
		MBP	1.15055	0.202323				1.136	0.183968
		MCL1	1.22799	0.296296				1.06625	0.0925498
		MIF	-1.29828	-0.376606				-1.06073	-0.0850547
		MME	-5.47635	-2.45321				1.12912	0.175197
		MR1	-10.5186	-3.39487				-1.59416	-0.6728
		MRC1	1	0				1	0
		MS4A1	1	0				1	0
		MSR1	1	0				1	0
		MUC1	-2.37754	-1.24947				-1.05097	-0.0717174
		MX1	1.65696	0.728535				1.17243	0.229504
		MYD88	-1.06258	-0.0875655				-1.07101	-0.0989777
		NCAM1	1	0				1.64955	0.722073
		NCF4	1	0				1	0
		NCR1	1	0				1	0
		NFATC1	-1.27782	-0.353679				-1.2399	-0.31023
		NFATC2	-1.04118	-0.0582234				-1.02936	-0.0417407
		NFATC3	-1.07731	-0.10744				1.34083	0.423125
		NFIL3	-1.97149	-0.979284				1.01222	0.0175159
		NFKB1	1.11222	0.153443				-1.69428	-0.760672
		NFKB2	1.92278	0.943191				1.17772	0.236001
		NFKBIA	1.08643	0.119597				-1.08713	-0.12052
		NFKBIZ	1.19335	0.255012				1.26996	0.34478
		NLRP3	1	0				1	0
		NOD1	-2.19054	-1.13129				-1.28821	-0.365371
		NOD2	-2.03407	-1.02437				1.62854	0.703576
		NOS2	1	0				1	0
		NOTCH1	1.30431	0.383286				-8.18114	-3.0323
		NOTCH2	1.19089	0.252042				1.45231	0.538348
		NT5E	1.03661	0.0518771				1.09707	0.133655
		PAX5	1	0				1	0
		PDCD1	1	0				1	0
		PDCD1LG2	1	0				1	0
		PDCD2	3.20122	1.67862				1.64955	0.722073
		PDGFB	3.20122	1.67862				1	0
		PDGFRB	1	0				1	0
		PECAM1	-2.33747	-1.22495				-2.33747	-1.22495
		PIGR	1.20678	0.271158				1.12387	0.168476
		PLA2G2A	1	0				1	0
		PLA2G2E	1	0				1	0
		PLAU	2.97431	1.57255				1.95258	0.965381
		PLAUR	1.29259	0.37026				-1.38083	-0.465538
		PML	-1.506	-0.590718				-1.20617	-0.270429
		POU2F2	-2.73818	-1.45321				-1.01217	-0.0174478
		PPARG	1.11918	0.162444				-1.0982	-0.135143
		PPBP	1	0				1	0
		PRDM1	-1.1351	-0.182817				-1.30276	-0.381568
		PRF1	1	0				1	0
		PRKCD	1.05348	0.075164				-1.15134	-0.203314
		PSMB10	-1.35468	-0.437948				1.14864	0.199924
		PSMB5	1.24671	0.318124				-1.10776	-0.147647
		PSMB7	1.33247	0.414101				-1.00547	-0.0078688
		PSMB8	-1.26171	-0.335378				1.1111	0.15199
		PSMB9	-1.1836	-0.24318				1.06592	0.0921017
		PSMC2	1.22842	0.296807				1.2061	0.270355
		PSMD7	1.50425	0.589043				1.15369	0.206257
		PTAFR	1.06707	0.0936603				1	0
		PTGER4	1.09562	0.131748				-1.41703	-0.502875
		PTGS2	1.54146	0.624294				-1.07259	-0.101098
		PTK2	-1.10164	-0.13965				1.10682	0.14642
		PTPN2	-1.26377	-0.337738				-1.18086	-0.23984
		PTPN22	-5.84367	-2.54688				-3.54259	-1.8248
		PTPN6	-1.59528	-0.673814				-1.10397	-0.142699
		PTPRC_all	1.06707	0.0936603				1	0
		PYCARD	1.36953	0.453676				-1.41703	-0.502875
		RAF1	1.18556	0.245567				1.03222	0.045746
		RAG1	1	0				1	0
		RAG2	1	0				1	0
		RARRES3	-1.38937	-0.474431				1.39079	0.475909
		RELA	-1.41366	-0.499438				-1.12351	-0.168007
		RELB	1.14367	0.193675				1.2034	0.26712
		RORC	-9.34988	-3.22495				-1.88938	-0.917912
		RUNX1	-1.51252	-0.59695				-1.1415	-0.190931
		S100A8	1	0				1	0
		S100A9	1.04345	0.0613582				-1.98385	-0.988301
		S1PR1	1	0				1	0
		sCTLA4	1	0				1	0
		SELE	3.20122	1.67862				1	0
		SELL	2.73905	1.45368				2.46995	1.30448
		SELPLG	1	0				1	0
		SERPING1	-1.49733	-0.582394				-1.14636	-0.197066
		SH2D1A	1	0				1	0
		SIGIRR	-1.81584	-0.860639				-1.27533	-0.350872
		SKI	1.11845	0.161495				1.4114	0.497125
		SLAMF1	1	0				1	0
		SLAMF6	1	0				1	0
		SLAMF7	1	0				1	0
		SLC2A1	-1.30437	-0.38335				-1.1602	-0.21437
		SMAD3	1.10054	0.13821				1.1928	0.25435
		SMAD5	-1.36626	-0.450237				1.14312	0.192972
		SOCS1	-1.01102	-0.0158097				-1.70044	-0.765909
		SOCS3	-2.16146	-1.11201				-1.01935	-0.0276501
		SPP1	-1.39974	-0.485159				1.14573	0.196264
		SRC	-1.32147	-0.402141				-1.0126	-0.0180668
		STAT1	-1.1222	-0.166334				-1.09339	-0.128809
		STAT2	-1.35895	-0.442489				1.00062	0.000891811
		STAT3	-1.66927	-0.739217				-1.04672	-0.06587
		STAT4	1	0				1	0
		STAT5A	-1.23218	-0.301212				1.04548	0.064166
		STAT5B	-1.74349	-0.801979				-1.17584	-0.233688
		STAT6	-1.09527	-0.131287				-1.02341	-0.0333893
		SYK	-2.6118	-1.38504				-1.56886	-0.649716
		TAGAP	1	0				1	0
		TAL1	1	0				1	0
		TAP1	-1.09527	-0.131287				-1.09003	-0.124363
		TAP2	1.62862	0.703654				1.29696	0.375135
		TAPBP	-1.13427	-0.181765				1.04743	0.0668505
		TBK1	1.28191	0.358298				1.0835	0.115696
		TBX21	1	0				1	0
		TCF4	1	0				1	0
		TCF7	-1.48644	-0.571859				1.03998	0.0565528
		TFRC	1.17446	0.231993				1.09475	0.130595
		TGFB1	-1.80005	-0.848039				-1.14453	-0.194752
		TGFBI	-1.72447	-0.786151				-1.21931	-0.286063
		TGFBR1	-1.00062	-0.00089024				1.06809	0.095027
		TGFBR2	-1.03178	-0.0451302				1.1074	0.147183
		THY1	1	0				1	0
		TICAM1	-1.30063	-0.379214				-1.34618	-0.428874
		TIGIT	1	0				1	0
		TIRAP	-2.33747	-1.22495				-2.33747	-1.22495
		TLR1	-4.67494	-2.22495				-1.41703	-0.502875
		TLR2	1.24841	0.320092				-1.19715	-0.259603
		TLR3	-2.16446	-1.11401				1.15633	0.209549
		TLR4	1	0				1	0
		TLR5	-1.33866	-0.420793				1.86048	0.895675
		TLR7	1	0				1	0
		TLR8	1	0				1	0
		TLR9	1.06707	0.0936603				1	0
		TMEM173	-4.38108	-2.13129				-1.70044	-0.765909
		TNF	-1.90658	-0.930988				-1.11001	-0.150573
		TNFAIP3	-1.00626	-0.00900897				-1.18183	-0.241022
		TNFAIP6	1.05845	0.0819572				1.03045	0.0432686
		TNFRSF10C	-2.8477	-1.5098				-1.84214	-0.881386
		TNFRSF11A	-1.48546	-0.57091				1.01465	0.0209764
		TNFRSF13B	1	0				1	0
		TNFRSF13C	1	0				1	0
		TNFRSF14	-1.44985	-0.535908				-1.13363	-0.180947
		TNFRSF17	1	0				1	0
		TNFRSF1B	-1.56467	-0.64586				-1.41703	-0.502875
		TNFRSF4	1	0				1	0
		TNFRSF8	1	0				1	0
		TNFRSF9	1	0				1	0
		TNFSF10	-1.84924	-0.886931				1.05085	0.0715602
		TNFSF11	1	0				1	0
		TNFSF12	-10.5186	-3.39487				-1.27533	-0.350872
		TNFSF13B	-2.19054	-1.13129				-2.33747	-1.22495
		TNFSF15	1.27421	0.349603				1.31834	0.398722
		TNFSF4	1	0				1	0
		TNFSF8	1	0				1	0
		TOLLIP	-1.01102	-0.0158097				-1.08361	-0.115851
		TP53	1.19868	0.261452				1.22956	0.298144
		TRAF1	2.73905	1.45368				1.4114	0.497125
		TRAF2	1.23699	0.306834				1.04717	0.066491
		TRAF3	1.78799	0.838339				1.23497	0.30448
		TRAF4	-1.00259	-0.00373683				-1.10939	-0.149765
		TRAF5	4.2683	2.09366				6.5982	2.72207
		TRAF6	1.06519	0.0911055				1.31731	0.39759
		TYK2	-1.15786	-0.211457				1.10623	0.145653
		UBE2L3	1.09562	0.131748				-1.09651	-0.132925
		VCAM1	1.29344	0.371213				1.23497	0.30448
		VTN	1	0				1.64955	0.722073
		XBP1	1.12449	0.169268				1.2246	0.292306
		XCL1	1	0				1	0
		XCR1	1	0				1	0
		ZAP70	1	0				1	0
		ZBTB16	1	0				1	0
		ZEB1	16.0061	4.00055				1	0

## Sheet: CFTR-KD lasR
normalized to CFTR-KD, KD-ASL ΔlasR
only ΔlasR																	ΔlasR			ΔlasR
			ΔlasR					ΔlasR					ΔlasR related to ΔlasR CFTR-KD, KD-ASL				CFTR-KD + CTL-ASL vs. CFTR-KD, KD-ASL			CFTR-KD + saline vs. CFTR-KD, KD-ASL
			CFTR-KD + CTL-ASL vs. CFTR-KD, KD-ASL	log2	genes up	genes down		CFTR-KD + saline vs. CFTR-KD, KD-ASL	log2	genes up	genes down		genes up common between CFTR-KD + saline & CFTR-KD + CTL-ASL	genes down common between CFTR-KD + saline & CFTR-KD + CTL-ASL			genes up	genes down		genes up	genes down
		ABCB1	-3.82308	-1.93474	52	62		-3.32213	-1.73211	55	39		36	36			ADA	ABCB1		ADA	ABCB1
		ABL1	1.74	0.79909				1.42144	0.507357								BST1	ARHGDIB		ATG10	BATF3
		ADA	8.20965	3.03732				4.82878	2.27166				only up in CFTR-KD + CTL-ASL	only down in CFTR-KD + CTL-ASL			C1R	BATF3		ATG16L1	CCL4
		AHR	1.31135	0.391055				1.43161	0.517635				16	26			C1S	CCL2		BST1	CCL5
		AICDA	1	0				1	0				only up in CFTR-KD + saline	only down in CFTR-KD + saline			C3	CCL20		C1R	CCL8
		AIRE	1.64193	0.715393				1	0				19	3			CASP10	CCL4		C1S	CCRL1
		APP	1.10714	0.146832				1.11913	0.162376								CCR1	CCL5		C2	CCRL2
		ARG1	1	0				1	0								CD274	CCL8		C3	CD86
		ARG2	1.93334	0.951093				1.10557	0.144787								CLEC4A	CCRL1		CASP1	CEACAM6
		ARHGDIB	-6.79418	-2.7643				1.42144	0.507357								CX3CR1	CCRL2		CCL13	CFI
		ATG10	1.74	0.79909				2.65336	1.40782								DEFB1	CD86		CCR1	CRADD
		ATG12	1.28889	0.366131				1.97423	0.981289								EGR1	CEACAM6		CD1D	CX3CL1
		ATG16L1	1.65715	0.728701				2.84289	1.50736								EGR2	CFI		CD55	CXCL10
		ATG5	-1.31176	-0.391508				1.00156	0.00224816								FADD	CRADD		CX3CR1	DEFB4A
		ATG7	-1.40689	-0.492513				-1.79395	-0.84314								FKBP5	CSF2		DEFB1	EBI3
		ATM	1	0				1	0								FYN	CX3CL1		EGR1	HLA-DOB
		B2M	-1.04728	-0.0666523				-1.03467	-0.0491644								HLA-DQA1	CXCL1		EGR2	ICAM4
		B3GAT1	1	0				1	0								HRAS	CXCL10		FADD	ICAM5
		BATF	1	0				1	0								IKBKAP	CXCL11		FCAR	IDO1
		BATF3	-2.5862	-1.37083				-5.27632	-2.39953								IKZF3	CXCL2		FKBP5	IFIH1
		BAX	-1.25	-0.321925				-1.05526	-0.0776051								IL10	DEFB4A		FYN	IFIT2
		BCAP31	1.06575	0.0918719				1.07793	0.108261								IL12RB1	EBI3		HLA-DQA1	IFNA1/13
		BCL10	-1.64751	-0.720284				-1.36129	-0.444976								IL2RG	FAS		HLA-DRB1	IL12B
		BCL2	1	0				1	0								IRF5	FCAR		HRAS	IL1RN
		BCL2L11	1.18148	0.2406				1.57938	0.65936								ITGAE	GBP1		IKBKAP	IL20
		BCL3	-1.25419	-0.32676				-1.01099	-0.0157659								ITGAM	HLA-DMB		IKZF2	IL28A
		BCL6	-1.16051	-0.214757				-1.0184	-0.0263039								ITGAX	ICAM1		IKZF3	IL6
		BID	1.10476	0.143738				1.21838	0.284965								ITGB2	ICAM4		IL11RA	MAP4K2
		BLNK	1.93334	0.951093				1.32668	0.407822								LAIR1	IDO1		IL12A	MME
		BST1	13.1354	3.71539				6.43837	2.68669								LTB4R	IFIH1		IL15	MX1
		BST2	1	0				1.60959	0.686695								LTB4R2	IFIT2		IL28A/B	PIGR
		BTK	1	0				1.60959	0.686695								MALT1	IL12B		IL2RG	PLAU
		BTLA	1	0				1	0								MAPK11	IL1A		IRAK4	PLAUR
		C14orf166	-1.05764	-0.0808496				1.04793	0.0675368								MR1	IL1B		ITGAE	PTGER4
		C1QA	1	0				1	0								NCAM1	IL1RN		ITGAX	SELL
		C1QB	1	0				1	0								NOD1	IL20		KLRC3	SOCS3
		C1QBP	-1.86576	-0.899763				-1.69177	-0.758537								NOTCH1	IL23A		LAIR1	TNFRSF9
		C1R	3.62501	1.85798				3.23773	1.69498								NT5E	IL28A		LCP2	TNFSF12
		C1S	2.26957	1.18242				2.55448	1.35303								PDCD2	IL6		LTB4R	VCAM1
		C2	1	0				9.65755	3.27166								PECAM1	IL8		LTB4R2
		C3	2.37908	1.2504				2.31643	1.2119								POU2F2	IRAK3		MR1
		C4A/B	1.82593	0.868631				1.73732	0.796864								PTPN22	IRF1		NCAM1
		C4BPA	1	0				1	0								RORC	LAMP3		NOTCH1
		C5	-1.33874	-0.420876				-1.36564	-0.449574								RUNX1	LITAF		NT5E
		C6	1	0				1	0								SIGIRR	MAP4K2		PDCD2
		C7	1	0				1	0								SKI	MME		PDGFB
		C8A	1	0				1	0								TCF7	MX1		POU2F2
		C8B	1	0				1	0								TGFBI	PIGR		RUNX1
		C8G	1	0				1	0								TLR5	PLAU		SIGIRR
		C9	1	0				1	0								TNFRSF10C	PLAUR		TCF7
		CAMP	1	0				1	0								TNFSF13B	PTAFR		TGFBI
		CARD9	-1.03448	-0.0489067				1.89526	0.922395								TRAF5	PTGER4		TLR5
		CASP1	-1.03448	-0.0489067				2.08478	1.0599									PTGS2		TNFRSF10C
		CASP10	4.92579	2.30036				1	0									SELL		TRAF1
		CASP2	1.10988	0.150402				-1.05526	-0.0776051									SOCS3		TRAF5
		CASP3	1.21273	0.278258				1.08547	0.118315									STAT5A
		CASP8	1.14792	0.199021				1.32273	0.403522									TAP2
		CCBP2	1	0				1	0									TNF
		CCL11	1	0				1	0									TNFAIP6
		CCL13	1	0				3.21918	1.68669									TNFRSF9
		CCL15	1	0				1	0									TNFSF12
		CCL16	1	0				1	0									VCAM1
		CCL18	1	0				1	0
		CCL19	1	0				1	0
		CCL2	-3.15517	-1.65772				-1.81693	-0.861501
		CCL20	-2.69063	-1.42794				-1.81176	-0.857393
		CCL22	-1.74569	-0.803794				-1.49959	-0.584565
		CCL23	1.64193	0.715393				1	0
		CCL24	1	0				1	0
		CCL26	1.64193	0.715393				1	0
		CCL3	1	0				1	0
		CCL4	-10.862	-3.44122				-11.0803	-3.46992
		CCL5	-2.35109	-1.23333				-2.29405	-1.1979
		CCL7	1	0				1	0
		CCL8	-6.20688	-2.63387				-20.3825	-4.34926
		CCND3	-1.37931	-0.463944				1.89526	0.922395
		CCR1	6.56772	2.71539				3.21918	1.68669
		CCR10	1	0				1.60959	0.686695
		CCR2	1	0				1	0
		CCR5	1	0				1	0
		CCR6	1	0				1	0
		CCR7	1	0				1	0
		CCR8	1	0				1	0
		CCRL1	-6.79418	-2.7643				-4.22106	-2.07761
		CCRL2	-3.62068	-1.85626				-2.46228	-1.3
		CD14	1	0				1	0
		CD160	1	0				1	0
		CD163	1	0				1	0
		CD164	1.13947	0.188365				1.03484	0.0494145
		CD19	1.25667	0.329605				1.99002	0.992784
		CD1A	1	0				1	0
		CD1D	-1.03448	-0.0489067				3.79052	1.92239
		CD2	-1.69855	-0.7643				-1.69855	-0.7643
		CD209	1	0				1	0
		CD22	1	0				1	0
		CD24	1.1493	0.200756				1.03886	0.0549974
		CD244	1	0				1	0
		CD247	1	0				1	0
		CD27	1	0				1	0
		CD274	2.65834	1.41052				1.42144	0.507357
		CD276	1.42089	0.506791				1.60983	0.686907
		CD28	1	0				1	0
		CD34	1	0				1	0
		CD36	1	0				1	0
		CD3D	1	0				1	0
		CD3E	1	0				1	0
		CD3EAP	1.28889	0.366131				-1.5829	-0.662568
		CD4	1	0				1	0
		CD40	-1.44827	-0.534334				-1.49397	-0.579152
		CD40LG	1	0				1	0
		CD44	1.36526	0.449181				1.38615	0.471082
		CD45R0	1	0				1	0
		CD45RA	1	0				1	0
		CD45RB	1	0				1	0
		CD46	-1.28588	-0.362752				-1.11015	-0.150753
		CD48	1	0				1	0
		CD5	1	0				1	0
		CD53	1	0				1	0
		CD55	-1.03448	-0.0489067				2.84289	1.50736
		CD58	1.34391	0.426431				-1.05526	-0.0776051
		CD59	1.44018	0.526246				1.52969	0.613241
		CD6	1	0				1	0
		CD7	1	0				1	0
		CD70	1	0				1	0
		CD74	-1.14687	-0.1977				-1.13624	-0.184273
		CD79A	1	0				1	0
		CD79B	1	0				1	0
		CD80	1	0				1	0
		CD81	1.27645	0.352137				1.27143	0.346456
		CD82	-1.46551	-0.551407				-1.49496	-0.580105
		CD83	-1.89655	-0.923376				-1.61221	-0.68904
		CD86	-8.49273	-3.08623				-8.49273	-3.08623
		CD8A	1	0				1	0
		CD8B	1	0				1	0
		CD9	1.11089	0.151715				1.04316	0.0609557
		CD96	1	0				1	0
		CD97	-1.6409	-0.714488				-1.38692	-0.471884
		CD99	-1.31034	-0.389944				-1.59127	-0.670181
		CDH5	1	0				1	0
		CDKN1A	-1.2587	-0.331938				-1.25313	-0.325533
		CEACAM1	1.13852	0.187161				1.50568	0.590413
		CEACAM6	-4.81569	-2.26774				-4.19002	-2.06696
		CEACAM8	1	0				1	0
		CEBPB	1.34108	0.423398				1.47149	0.557283
		CFB	-1.92524	-0.945035				-1.84208	-0.881337
		CFD	1	0				1	0
		CFH	-1.22312	-0.290567				-1.61915	-0.695234
		CFI	-2.25897	-1.17566				-2.21399	-1.14665
		CFP	1	0				1	0
		CHUK	-1.45768	-0.543671				-1.2116	-0.276914
		CIITA	1	0				1	0
		CISH	1	0				1	0
		CLEC4A	6.56772	2.71539				1	0
		CLEC4E	-1.67612	-0.745126				-1.35074	-0.433749
		CLEC5A	1	0				1	0
		CLEC6A	1	0				1	0
		CLEC7A	1	0				1.60959	0.686695
		CLU	1	0				1	0
		CMKLR1	1	0				1	0
		CR1	1	0				1	0
		CR2	1	0				1	0
		CRADD	-5.1724	-2.37083				-8.49273	-3.08623
		CSF1	-1.7647	-0.819425				-1.03155	-0.0448152
		CSF1R	1	0				1	0
		CSF2	-3.65261	-1.86893				-1.64921	-0.721777
		CSF2RB	1	0				1	0
		CSF3R	1	0				1	0
		CTLA4_all	1	0				1	0
		CTLA4-TM	1	0				1	0
		CTNNB1	1.04854	0.0683768				-1.02198	-0.031361
		CTSC	-1.12128	-0.165145				-1.0596	-0.0835234
		CTSG	1	0				1	0
		CTSS	-1.25192	-0.324142				-1.25574	-0.328541
		CUL9	1.93334	0.951093				1.73732	0.796864
		CX3CL1	-4.93928	-2.3043				-2.16809	-1.11642
		CX3CR1	4.92579	2.30036				4.82878	2.27166
		CXCL1	-2.41266	-1.27063				-1.61174	-0.688618
		CXCL10	-2.92118	-1.54655				-3.02305	-1.59601
		CXCL11	-2.88401	-1.52807				-1.98131	-0.986457
		CXCL12	1	0				1	0
		CXCL13	1	0				1	0
		CXCL2	-2.11709	-1.08208				-1.42283	-0.508759
		CXCL9	1	0				1	0
		CXCR1	1	0				1	0
		CXCR2	1	0				1	0
		CXCR3	1	0				1	0
		CXCR4	1.06881	0.0960016				-1.09665	-0.1331
		CXCR6	1	0				1	0
		CYBB	1	0				1	0
		DEFB1	14.7774	3.88532				8.04796	3.00862
		DEFB103A	1	0				1	0
		DEFB103B	1	0				1	0
		DEFB4A	-3.61092	-1.85237				-3.30888	-1.72634
		DPP4	1.05873	0.0823378				1.53426	0.61754
		DUSP4	1.71287	0.776415				1.96176	0.972148
		EBI3	-3.39709	-1.7643				-3.39709	-1.7643
		EDNRB	1	0				1	0
		EGR1	2.08925	1.06299				2.62891	1.39446
		EGR2	8.20965	3.03732				17.7055	4.14613
		ENTPD1	1	0				1	0
		EOMES	1	0				1	0
		ETS1	-1.33255	-0.414191				1.22818	0.296519
		FADD	4.92579	2.30036				8.04796	3.00862
		FAS	-3.39709	-1.7643				1.89526	0.922395
		FCAR	-5.09564	-2.34926				2.21114	1.14479
		FCER1A	1	0				1	0
		FCER1G	1	0				1	0
		FCGR1A/B	1	0				1	0
		FCGR2A	1	0				1	0
		FCGR2A/C	1	0				1	0
		FCGR2B	1	0				1	0
		FCGR3A/B	1.64193	0.715393				1	0
		FCGRT	-1.04406	-0.0622036				-1.00021	-0.000299421
		FKBP5	2.90001	1.53606				6.63341	2.72975
		FN1	1.30785	0.387192				1.78377	0.834932
		FOXP3	1	0				1	0
		FYN	3.42728	1.77706				3.01518	1.59225
		GATA3	1	0				1	0
		GBP1	-2.6125	-1.38543				-1.94117	-0.956924
		GBP5	1	0				1	0
		GFI1	1	0				1	0
		GNLY	1	0				1	0
		GP1BB	1	0				1	0
		GPI	1.31952	0.400014				1.33857	0.420694
		GPR183	1	0				1	0
		GZMA	1	0				1	0
		GZMB	1	0				1	0
		GZMK	1	0				1	0
		HAMP	1	0				1	0
		HAVCR2	1	0				1.60959	0.686695
		HFE	1.93334	0.951093				1.32668	0.407822
		HLA-A	1.38178	0.466527				1.30935	0.388849
		HLA-B	1.37369	0.458053				1.36259	0.446353
		HLA-C	1.08025	0.11136				1.12577	0.170917
		HLA-DMA	-1.12576	-0.170897				-1.11557	-0.157775
		HLA-DMB	-2.29064	-1.19575				-1.36305	-0.446839
		HLA-DOB	-1.55172	-0.633869				-3.16579	-1.66257
		HLA-DPA1	-1.26959	-0.344363				-1.5829	-0.662568
		HLA-DPB1	-1.92118	-0.941992				-1.71481	-0.778045
		HLA-DQA1	2.41667	1.27302				4.26433	2.09232
		HLA-DQB1	-1.2111	-0.276317				-1.44722	-0.533285
		HLA-DRA	-1.14812	-0.199269				-1.17564	-0.233443
		HLA-DRB1	-1.03448	-0.0489067				2.03063	1.02193
		HLA-DRB3	-1.09847	-0.135494				-1.05526	-0.0776051
		HRAS	6.28335	2.65153				10.4239	3.38183
		ICAM1	-2.56154	-1.35701				-1.88506	-0.914614
		ICAM2	1	0				1	0
		ICAM3	1.12778	0.173486				1.18454	0.244323
		ICAM4	-5.91132	-2.56348				-2.11053	-1.07761
		ICAM5	-1.81034	-0.856262				-2.46228	-1.3
		ICOS	1	0				1	0
		ICOSLG	-1.14113	-0.190461				1.00077	0.00110683
		IDO1	-4.58257	-2.19616				-4.26327	-2.09196
		IFI16	1.00534	0.00767679				1.09925	0.13652
		IFI35	1.05	0.0703922				-1.03738	-0.0529431
		IFIH1	-2.23448	-1.15994				-2.99917	-1.58457
		IFIT2	-3.93103	-1.97491				-2.50625	-1.32553
		IFITM1	-1.18103	-0.240048				-1.03265	-0.0463542
		IFNA1/13	1.28889	0.366131				-3.16579	-1.66257
		IFNA2	1	0				1	0
		IFNAR1	1.31191	0.391666				1.42144	0.507357
		IFNAR2	-1.35542	-0.438739				-1.08777	-0.121378
		IFNB1	1	0				1	0
		IFNG	1	0				1	0
		IFNGR1	-1.64576	-0.718758				-1.36794	-0.452001
		IGF2R	1.16	0.214128				1.17506	0.232735
		IKBKAP	4.10834	2.03856				3.3167	1.72975
		IKBKB	-1.05559	-0.0780531				-1.01468	-0.0210216
		IKBKE	-1.20905	-0.273873				-1.0441	-0.0622572
		IKBKG	-1.06404	-0.0895487				1.63203	0.706666
		IKZF1	1	0				1	0
		IKZF2	-1.03448	-0.0489067				2.36907	1.24432
		IKZF3	4.92579	2.30036				14.4863	3.85662
		IL10	4.92579	2.30036				1	0
		IL10RA	-1.18226	-0.241552				1.65835	0.72975
		IL11RA	1	0				4.82878	2.27166
		IL12A	1.64193	0.715393				14.4863	3.85662
		IL12B	-6.79418	-2.7643				-6.79418	-2.7643
		IL12RB1	4.92579	2.30036				1	0
		IL13	1	0				1	0
		IL13RA1	1.87415	0.906239				1.4988	0.583809
		IL15	1.82593	0.868631				2.00055	1.0004
		IL16	1	0				1	0
		IL17A	1	0				1	0
		IL17B	1	0				1	0
		IL17F	1	0				1.60959	0.686695
		IL18	-1.55781	-0.639516				-1.46819	-0.554043
		IL18R1	-1.81034	-0.856262				-1.05526	-0.0776051
		IL18RAP	1	0				1	0
		IL19	1	0				1	0
		IL1A	-2.97361	-1.57221				-1.57734	-0.657497
		IL1B	-3.26635	-1.70768				-1.95908	-0.970176
		IL1R1	1.74	0.79909				1.13716	0.185429
		IL1R2	1	0				1	0
		IL1RAP	1.35683	0.44024				1.1931	0.254715
		IL1RL1	1	0				1	0
		IL1RL2	1	0				1	0
		IL1RN	-18.684	-4.22373				-2.32158	-1.21511
		IL2	1	0				1	0
		IL20	-4.39654	-2.13637				-3.5879	-1.84314
		IL21	1	0				1	0
		IL21R	1	0				1	0
		IL22	1	0				1	0
		IL22RA2	1	0				1	0
		IL23A	-4.56896	-2.19186				-1.99747	-0.998171
		IL23R	1	0				1	0
		IL26	1	0				1	0
		IL27	1	0				1	0
		IL28A	-8.49273	-3.08623				-2.63816	-1.39953
		IL28A/B	1	0				4.82878	2.27166
		IL29	1	0				1	0
		IL2RA	1	0				1	0
		IL2RB	1	0				1	0
		IL2RG	2.78628	1.47834				3.34457	1.74182
		IL3	1	0				1	0
		IL32	-1.28498	-0.361751				1.08059	0.111815
		IL4	1	0				1	0
		IL4R	1.09308	0.128398				1.23921	0.309418
		IL5	1	0				1	0
		IL6	-4.00536	-2.00193				-2.06179	-1.0439
		IL6R	1.61111	0.688059				1.57938	0.65936
		IL6ST	-1.03448	-0.0489067				1.04604	0.064934
		IL7	1	0				1	0
		IL7R	1	0				1	0
		IL8	-2.37568	-1.24834				-1.69784	-0.763703
		IL9	1	0				1	0
		ILF3	1.30603	0.385189				1.37104	0.455269
		IRAK1	-1.15618	-0.209371				1.01175	0.0168595
		IRAK2	-1.6021	-0.679966				-1.25214	-0.324399
		IRAK3	-2.48275	-1.31194				-1.1512	-0.203136
		IRAK4	1.20834	0.273021				2.48753	1.31471
		IRF1	-2.84738	-1.50964				-1.98219	-0.987093
		IRF3	-1.24138	-0.311941				1.57938	0.65936
		IRF4	1	0				1	0
		IRF5	3.86667	1.95109				1.89526	0.922395
		IRF7	-1.01724	-0.0246592				-1.17473	-0.232328
		IRF8	1.64193	0.715393				1	0
		IRGM	1	0				1	0
		ITGA2B	1	0				1	0
		ITGA4	1	0				1	0
		ITGA5	1.61111	0.688059				1.80501	0.852006
		ITGA6	1.26411	0.338116				1.56926	0.650083
		ITGAE	8.20965	3.03732				6.43837	2.68669
		ITGAL	1	0				1	0
		ITGAM	6.56772	2.71539				1	0
		ITGAX	3.28386	1.71539				11.2671	3.49405
		ITGB1	1.0144	0.02062				1.0983	0.13527
		ITGB2	4.92579	2.30036				1	0
		ITLN1	-1.69855	-0.7643				-1.69855	-0.7643
		ITLN2	1	0				1	0
		JAK1	-1.17626	-0.23421				-1.17019	-0.226749
		JAK2	-1.33542	-0.417294				-1.05526	-0.0776051
		JAK3	1	0				1	0
		KCNJ2	-1.37931	-0.463944				-1.40702	-0.492643
		KIR_Activating_Subgroup_1	1	0				1	0
		KIR_Activating_Subgroup_2	1	0				1	0
		KIR_Inhibiting_Subgroup_1	1	0				1	0
		KIR_Inhibiting_Subgroup_2	1	0				1	0
		KIR3DL1	1	0				1	0
		KIR3DL2	1	0				1	0
		KIR3DL3	1	0				1	0
		KIT	1	0				1	0
		KLRAP1	1.64193	0.715393				1	0
		KLRB1	1	0				1	0
		KLRC1	1	0				1	0
		KLRC2	1	0				1	0
		KLRC3	1	0				3.21918	1.68669
		KLRC4	1	0				1.60959	0.686695
		KLRD1	1	0				1	0
		KLRF1	1	0				1	0
		KLRF2	1	0				1	0
		KLRG1	1	0				1	0
		KLRG2	1	0				1	0
		KLRK1	1	0				1	0
		LAG3	1	0				1	0
		LAIR1	4.92579	2.30036				3.21918	1.68669
		LAMP3	-2.20822	-1.14288				-1.50172	-0.586619
		LCK	1.64193	0.715393				1	0
		LCP2	1	0				4.82878	2.27166
		LEF1	1	0				1	0
		LGALS3	-1.34711	-0.429866				-1.50724	-0.59191
		LIF	-1.35092	-0.433946				-1.05797	-0.0812965
		LILRA1	1	0				1	0
		LILRA2	1	0				1	0
		LILRA3	1	0				1	0
		LILRA4	1	0				1	0
		LILRA5	1	0				1	0
		LILRA6	1	0				1.60959	0.686695
		LILRB1	1	0				1	0
		LILRB2	1	0				1	0
		LILRB3	1	0				1	0
		LILRB4	1	0				1	0
		LILRB5	1	0				1	0
		LITAF	-2.0458	-1.03267				-1.61645	-0.692825
		LTA	1	0				1	0
		LTB4R	8.70002	3.12102				7.58104	2.92239
		LTB4R2	2.90001	1.53606				2.84289	1.50736
		LTBR	1.28232	0.358751				1.26673	0.341108
		LTF	1	0				1	0
		LY96	1	0				1	0
		MAF	1	0				1	0
		MALT1	2.36297	1.2406				1.63203	0.706666
		MAP4K1	1	0				1	0
		MAP4K2	-2.97413	-1.57247				-2.42711	-1.27924
		MAP4K4	-1.68722	-0.754651				-1.37303	-0.457363
		MAPK1	-1.31766	-0.397981				-1.25313	-0.325533
		MAPK11	2.34762	1.2312				1.75988	0.81548
		MAPK14	-1.2931	-0.370835				1.149	0.20038
		MAPKAPK2	1.02903	0.0412911				1.10047	0.138124
		MARCO	1	0				1	0
		MASP1	1	0				1.60959	0.686695
		MASP2	1	0				1	0
		MBL2	1	0				1	0
		MBP	-1.42857	-0.51457				-1.06754	-0.0942839
		MCL1	1.05212	0.0732992				1.19893	0.261753
		MIF	1.03398	0.0482085				1.1016	0.139596
		MME	-33.9709	-5.08623				-33.9709	-5.08623
		MR1	9.85158	3.30036				3.21918	1.68669
		MRC1	1	0				1	0
		MS4A1	1	0				1	0
		MSR1	1	0				1	0
		MUC1	1.94715	0.961362				1.81403	0.859201
		MX1	-2.3627	-1.24044				-2.04067	-1.02904
		MYD88	1.29465	0.372557				1.16761	0.223564
		NCAM1	14.5	3.85798				10.4239	3.38183
		NCF4	1	0				1	0
		NCR1	1	0				1	0
		NFATC1	-1.03448	-0.0489067				1.89526	0.922395
		NFATC2	1.17681	0.234886				-1.27743	-0.35324
		NFATC3	-1.19782	-0.260411				1.76604	0.820515
		NFIL3	1.11539	0.157544				1.04482	0.0632574
		NFKB1	-1.79045	-0.84032				-1.15822	-0.211906
		NFKB2	-1.59836	-0.67659				-1.30867	-0.388098
		NFKBIA	-1.54659	-0.629093				-1.15854	-0.212308
		NFKBIZ	-1.47809	-0.56373				1.02478	0.0353078
		NLRP3	1	0				1	0
		NOD1	2.12667	1.0886				1.70573	0.770392
		NOD2	-1.79673	-0.845373				-1.88236	-0.912546
		NOS2	-1.69855	-0.7643				-1.69855	-0.7643
		NOTCH1	9.85158	3.30036				8.04796	3.00862
		NOTCH2	1.57531	0.655637				1.35125	0.434294
		NT5E	2.42329	1.27697				2.2847	1.192
		PAX5	1	0				1.60959	0.686695
		PDCD1	1	0				1	0
		PDCD1LG2	1	0				1	0
		PDCD2	4.92579	2.30036				4.82878	2.27166
		PDGFB	-1.69855	-0.7643				2.84289	1.50736
		PDGFRB	1	0				1	0
		PECAM1	8.70002	3.12102				-1.69855	-0.7643
		PIGR	-3.21748	-1.68593				-2.7023	-1.43419
		PLA2G2A	1	0				1	0
		PLA2G2E	1	0				1	0
		PLAU	-3.58312	-1.84122				-2.26781	-1.1813
		PLAUR	-2.44013	-1.28696				-2.04822	-1.03437
		PML	-1.53605	-0.619222				-1.36074	-0.444387
		POU2F2	2.03	1.02148				2.36907	1.24432
		PPARG	-1.70385	-0.768799				-1.73808	-0.797497
		PPBP	1	0				1	0
		PRDM1	-1.48707	-0.572469				-1.10323	-0.141735
		PRF1	1	0				1	0
		PRKCD	-1.74569	-0.803794				-1.49959	-0.584565
		PSMB10	-1.50073	-0.58566				-1.72527	-0.786826
		PSMB5	1.03621	0.0513207				1.08398	0.116337
		PSMB7	-1.25057	-0.322588				-1.35392	-0.437148
		PSMB8	-1.01061	-0.0152236				-1.02304	-0.0328668
		PSMB9	-1.48903	-0.574368				-1.57874	-0.658776
		PSMC2	-1.34852	-0.431376				-1.45348	-0.539509
		PSMD7	-1.18226	-0.241552				-1.09306	-0.128368
		PTAFR	-6.55171	-2.71187				-1.0025	-0.00360457
		PTGER4	-2.64367	-1.40254				-2.02259	-1.0162
		PTGS2	-2.16566	-1.11481				-1.46772	-0.553578
		PTK2	-1.0767	-0.106622				1.12813	0.173934
		PTPN2	-1.61257	-0.689364				-1.01689	-0.0241659
		PTPN22	3.28386	1.71539				1	0
		PTPN6	-1.95402	-0.966445				-1.23721	-0.307087
		PTPRC_all	1.64193	0.715393				1	0
		PYCARD	1.64193	0.715393				1	0
		RAF1	1.0914	0.12618				1.559	0.640624
		RAG1	1	0				1	0
		RAG2	1	0				1	0
		RARRES3	1.51197	0.596428				1.59153	0.670416
		RELA	-1.41805	-0.503911				-1.02994	-0.0425582
		RELB	-1.52216	-0.606124				-1.00641	-0.00921817
		RORC	3.28386	1.71539				1	0
		RUNX1	2.57778	1.36613				3.3167	1.72975
		S100A8	1	0				1	0
		S100A9	-1.63218	-0.706801				-1.31445	-0.394462
		S1PR1	1.64193	0.715393				1	0
		sCTLA4	1	0				1	0
		SELE	-1.37931	-0.463944				1.18454	0.244323
		SELL	-2.48275	-1.31194				-6.33159	-2.66257
		SELPLG	1	0				1	0
		SERPING1	1.49541	0.580541				1.41452	0.500312
		SH2D1A	1	0				1	0
		SIGIRR	2.97436	1.57258				2.25973	1.17615
		SKI	2.16079	1.11156				1.951	0.964215
		SLAMF1	1	0				1	0
		SLAMF6	1	0				1	0
		SLAMF7	1	0				1.60959	0.686695
		SLC2A1	1.07408	0.103096				-1.05526	-0.0776051
		SMAD3	-1.10815	-0.148157				1.03688	0.0522487
		SMAD5	1.47843	0.56407				1.53293	0.616292
		SOCS1	-1.07946	-0.110307				1.38196	0.466715
		SOCS3	-2.41935	-1.27462				-2.31838	-1.21312
		SPP1	1.53847	0.621501				1.4607	0.54666
		SRC	-1.14337	-0.193297				-1.08986	-0.124148
		STAT1	-1.78842	-0.838689				-1.51601	-0.600283
		STAT2	-1.14572	-0.196248				-1.01582	-0.0226387
		STAT3	-1.22963	-0.29822				-1.1223	-0.166453
		STAT4	1	0				1	0
		STAT5A	-2.41379	-1.2713				-1.13644	-0.18452
		STAT5B	1.05259	0.07395				-1.01036	-0.0148694
		STAT6	-1.45936	-0.545333				-1.12657	-0.171933
		SYK	-1.20689	-0.271299				1.08301	0.11504
		TAGAP	1	0				1	0
		TAL1	1	0				1	0
		TAP1	-1.51193	-0.596395				-1.48519	-0.570645
		TAP2	-2.34482	-1.22948				-1.15739	-0.210872
		TAPBP	-1.13086	-0.177421				-1.02611	-0.0371909
		TBK1	-1.3406	-0.422882				-1.39603	-0.481327
		TBX21	1	0				1	0
		TCF4	1	0				1	0
		TCF7	31.1967	4.96332				20.9247	4.38713
		TFRC	-1.14288	-0.192679				-1.02069	-0.0295429
		TGFB1	1.25584	0.328656				1.06912	0.0964243
		TGFBI	2.62381	1.39167				2.43676	1.28496
		TGFBR1	1.55253	0.63462				1.63681	0.710891
		TGFBR2	-1.1415	-0.190926				1.45106	0.537105
		THY1	1	0				1	0
		TICAM1	-1.95402	-0.966445				-1.41628	-0.502103
		TIGIT	1.64193	0.715393				1	0
		TIRAP	1	0				1	0
		TLR1	1.93334	0.951093				1.89526	0.922395
		TLR2	1.53334	0.616674				1.71554	0.778659
		TLR3	-1.25937	-0.3327				-1.01888	-0.0269791
		TLR4	1	0				1	0
		TLR5	2.90001	1.53606				6.94928	2.79686
		TLR7	1.64193	0.715393				1	0
		TLR8	1	0				1	0
		TLR9	1	0				1.60959	0.686695
		TMEM173	1.08267	0.114592				1.06134	0.0858936
		TNF	-2.36285	-1.24053				-1.35967	-0.443255
		TNFAIP3	-1.9998	-0.999853				-1.21832	-0.284891
		TNFAIP6	-2.2429	-1.16537				-1.81432	-0.859425
		TNFRSF10C	7.25001	2.85798				7.10722	2.82929
		TNFRSF11A	-1.03448	-0.0489067				-1.11309	-0.154567
		TNFRSF13B	1	0				1	0
		TNFRSF13C	1	0				1	0
		TNFRSF14	-1.244	-0.314982				-1.30195	-0.380674
		TNFRSF17	1	0				1	0
		TNFRSF1B	-1.89655	-0.923376				-1.10552	-0.144719
		TNFRSF4	1	0				1	0
		TNFRSF8	1	0				1.60959	0.686695
		TNFRSF9	-13.5884	-3.7643				-2.81404	-1.49264
		TNFSF10	1.41565	0.501466				1.23789	0.307888
		TNFSF11	1	0				1	0
		TNFSF12	-2.5862	-1.37083				-2.63816	-1.39953
		TNFSF13B	6.56772	2.71539				1	0
		TNFSF15	-1.55172	-0.633869				-1.21355	-0.279239
		TNFSF4	1	0				1	0
		TNFSF8	1	0				1	0
		TOLLIP	-1.27093	-0.345888				-1.06768	-0.094479
		TP53	-1.01223	-0.0175426				1.13507	0.182785
		TRAF1	-1.13793	-0.18641				2.06756	1.04793
		TRAF2	1.3268	0.407951				1.22634	0.294364
		TRAF3	1.03572	0.0506289				1.04916	0.0692362
		TRAF4	-1.36363	-0.447456				-1.21199	-0.277375
		TRAF5	8.20965	3.03732				17.7055	4.14613
		TRAF6	1.3029	0.381728				1.19484	0.256814
		TYK2	1.28889	0.366131				1.19331	0.25497
		UBE2L3	-1.41066	-0.496366				-1.18717	-0.24753
		VCAM1	-9.56895	-3.25836				-13.0149	-3.7021
		VTN	1.64193	0.715393				1	0
		XBP1	-1.46019	-0.546159				-1.32585	-0.406913
		XCL1	1	0				1	0
		XCR1	1	0				1	0
		ZAP70	1	0				1	0
		ZBTB16	1	0				1	0
		ZEB1	-1.37931	-0.463944				1.42144	0.507357

## Sheet: all conditions
normalized to CFTR-CTL, CTL-ASL uninfected
			uninfected					uninfected					uninfected					ΔlasR					ΔlasR					ΔlasR
			CFTR-KD, KD-ASL vs. CFTR-CTL, CTL-ASL	log2	genes up	genes down		CFTR-KD + CTL-ASL vs. CFTR-CTL, CTL-ASL	log2	genes up	genes down		CFTR-KD + saline vs. CFTR-CTL, CTL-ASL	log2	genes up	genes down		CFTR-KD, KD-ASL vs. CFTR-CTL, CTL-ASL	log2	genes up	genes down		CFTR-KD + CTL-ASL vs. CFTR-CTL, CTL-ASL	log2	genes up	genes down		CFTR-KD + saline vs. CFTR-CTL, CTL-ASL	log2	genes up	genes down
		ABCB1	3.29594	1.72069	31	58	ABCB1	-1.4996	-0.584579	40	44	ABCB1	-1.01892	-0.0270449	46	34	ABCB1	1.46077	0.546733	117	54	ABCB1	-2.61716	-1.388	121	32	ABCB1	-2.27423	-1.18538	129	32
		ABL1	-1.80943	-0.855536			ABL1	-1.74436	-0.802696			ABL1	-1.56606	-0.647136			ABL1	-2.95039	-1.56091			ABL1	-1.69563	-0.761817			ABL1	-2.07563	-1.05355
		ADA	1.31885	0.399282			ADA	1	0			ADA	11	3.45943			ADA	1	0			ADA	8.20965	3.03732			ADA	4.82878	2.27166
		AHR	1.01793	0.0256443			AHR	-1.06534	-0.091311			AHR	-1.15869	-0.212493			AHR	-1.2546	-0.327226			AHR	1.04524	0.0638292			AHR	1.14109	0.190409
		AICDA	1	0			AICDA	1	0			AICDA	1	0			AICDA	1	0			AICDA	1	0			AICDA	1	0
		AIRE	1	0			AIRE	1	0			AIRE	1	0			AIRE	1	0			AIRE	1.64193	0.715393			AIRE	1	0
		APP	1.03388	0.0480744			APP	1.04959	0.0698262			APP	1.00529	0.00760929			APP	-1.1032	-0.1417			APP	1.00356	0.00513244			APP	1.01444	0.0206769
		ARG1	1	0			ARG1	1	0			ARG1	1	0			ARG1	1	0			ARG1	1	0			ARG1	1	0
		ARG2	-1.31938	-0.399856			ARG2	-4.11862	-2.04216			ARG2	1.29306	0.370786			ARG2	1.46421	0.550124			ARG2	2.83081	1.50122			ARG2	1.61878	0.694911
		ARHGDIB	-1.46146	-0.547414			ARHGDIB	1.34889	0.431769			ARHGDIB	1.43673	0.522789			ARHGDIB	-3.68799	-1.88284			ARHGDIB	-25.0569	-4.64714			ARHGDIB	-2.59454	-1.37548
		ATG10	-1.64922	-0.721785			ATG10	-1.58409	-0.66365			ATG10	-1.6572	-0.728749			ATG10	-4.09777	-2.03484			ATG10	-2.35504	-1.23575			ATG10	-1.54437	-0.627017
		ATG12	1.05888	0.0825363			ATG12	-1.00024	-0.000341572			ATG12	1.35222	0.435327			ATG12	-1.16103	-0.215411			ATG12	1.11012	0.15072			ATG12	1.7004	0.765878
		ATG16L1	-2.15498	-1.10768			ATG16L1	-3.10481	-1.6345			ATG16L1	-1.31174	-0.391481			ATG16L1	-5.73688	-2.52027			ATG16L1	-3.4619	-1.79156			ATG16L1	-2.01797	-1.01291
		ATG5	1.02405	0.0342812			ATG5	-1.19177	-0.253108			ATG5	1.14622	0.196878			ATG5	1.10354	0.142141			ATG5	-1.18869	-0.249367			ATG5	1.10526	0.144389
		ATG7	1.3027	0.381503			ATG7	-1.64745	-0.720234			ATG7	-1.04404	-0.0621731			ATG7	1.72858	0.78959			ATG7	1.22865	0.297076			ATG7	-1.03782	-0.0535502
		ATM	1	0			ATM	1	0			ATM	1	0			ATM	1	0			ATM	1	0			ATM	1	0
		B2M	1.32275	0.403539			B2M	1.42012	0.506009			B2M	1.26928	0.344015			B2M	1.67547	0.74457			B2M	1.59983	0.677917			B2M	1.61934	0.695405
		B3GAT1	1	0			B3GAT1	1	0			B3GAT1	1	0			B3GAT1	1	0			B3GAT1	1	0			B3GAT1	1	0
		BATF	1	0			BATF	1	0			BATF	1	0			BATF	1	0			BATF	1	0			BATF	1	0
		BATF3	1	0			BATF3	1	0			BATF3	1	0			BATF3	8.49273	3.08623			BATF3	3.28386	1.71539			BATF3	1.60959	0.686695
		BAX	-1.02145	-0.0306226			BAX	-1.33577	-0.417671			BAX	-1.14415	-0.194277			BAX	-1.27172	-0.346783			BAX	-1.58965	-0.668708			BAX	-1.342	-0.424388
		BCAP31	1.56633	0.647391			BCAP31	1.40616	0.491765			BCAP31	1.462	0.547943			BCAP31	1.22631	0.294321			BCAP31	1.30694	0.386193			BCAP31	1.32187	0.402582
		BCL10	1.24144	0.312018			BCL10	-1.28808	-0.365221			BCL10	-1.2067	-0.271061			BCL10	1.9737	0.980904			BCL10	1.19799	0.26062			BCL10	1.44987	0.535928
		BCL2	1	0			BCL2	1	0			BCL2	1	0			BCL2	1	0			BCL2	1	0			BCL2	1	0
		BCL2L11	-1.53527	-0.618497			BCL2L11	-1.64745	-0.720234			BCL2L11	1.03265	0.0463513			BCL2L11	-1.45698	-0.542986			BCL2L11	-1.23318	-0.302386			BCL2L11	1.08401	0.116375
		BCL3	1.09097	0.125605			BCL3	1.43473	0.520774			BCL3	1.39319	0.478395			BCL3	5.06558	2.34073			BCL3	4.03891	2.01397			BCL3	5.01052	2.32496
		BCL6	-1.07037	-0.0981062			BCL6	1.33203	0.413622			BCL6	1.36689	0.450896			BCL6	3.74526	1.90507			BCL6	3.22726	1.69031			BCL6	3.6776	1.87876
		BID	-2.111	-1.07793			BID	-2.7841	-1.47721			BID	-2.7841	-1.47721			BID	4.27062	2.09444			BID	4.71802	2.23818			BID	5.20324	2.37941
		BLNK	-1.36594	-0.449897			BLNK	-18.1219	-4.17967			BLNK	-1.91407	-0.936642			BLNK	-3.60604	-1.85041			BLNK	-1.86519	-0.899321			BLNK	-2.71809	-1.44259
		BST1	-4.17615	-2.06217			BST1	7.68866	2.94273			BST1	5.74692	2.52279			BST1	-4.17615	-2.06217			BST1	3.14535	1.65322			BST1	1.5417	0.624522
		BST2	1	0			BST2	1	0			BST2	1	0			BST2	1	0			BST2	1	0			BST2	1.60959	0.686695
		BTK	1	0			BTK	1	0			BTK	1	0			BTK	1	0			BTK	1	0			BTK	1.60959	0.686695
		BTLA	1	0			BTLA	1	0			BTLA	1	0			BTLA	1	0			BTLA	1	0			BTLA	1	0
		C14orf166	1.14526	0.195675			C14orf166	1.14616	0.196805			C14orf166	1.10501	0.144066			C14orf166	-1.01696	-0.0242695			C14orf166	-1.07558	-0.105119			C14orf166	1.03044	0.0432672
		C1QA	1	0			C1QA	1	0			C1QA	1	0			C1QA	1	0			C1QA	1	0			C1QA	1	0
		C1QB	1	0			C1QB	1	0			C1QB	1	0			C1QB	1	0			C1QB	1	0			C1QB	1	0
		C1QBP	1.23288	0.302036			C1QBP	-1.33782	-0.419886			C1QBP	-1.25504	-0.32773			C1QBP	1.07631	0.106097			C1QBP	-1.73347	-0.793666			C1QBP	-1.57182	-0.65244
		C1R	-3.3776	-1.756			C1R	2.88325	1.52769			C1R	1.88571	0.915107			C1R	1.83026	0.872052			C1R	6.63472	2.73004			C1R	5.92591	2.56704
		C1S	1.80009	0.848071			C1S	3.76339	1.91203			C1S	3.23264	1.69271			C1S	2.8064	1.48872			C1S	6.36933	2.67114			C1S	7.1689	2.84175
		C2	1	0			C2	1	0			C2	1	0			C2	1	0			C2	1	0			C2	9.65755	3.27166
		C3	-5.54815	-2.47201			C3	-3.07025	-1.61835			C3	-3.75487	-1.90876			C3	1.07137	0.0994623			C3	2.54888	1.34987			C3	2.48176	1.31136
		C4A/B	-1.0555	-0.0779283			C4A/B	2.04463	1.03184			C4A/B	1.58797	0.667179			C4A/B	1.15596	0.209087			C4A/B	2.11069	1.07772			C4A/B	2.00827	1.00595
		C4BPA	1	0			C4BPA	3.37989	1.75698			C4BPA	1	0			C4BPA	1	0			C4BPA	1	0			C4BPA	1	0
		C5	1.3027	0.381503			C5	-1.31796	-0.398306			C5	-1.20393	-0.267757			C5	-1.19208	-0.253479			C5	-1.59588	-0.674355			C5	-1.62795	-0.703053
		C6	-3.1665	-1.66289			C6	-8.3523	-3.06217			C6	-8.3523	-3.06217			C6	-8.3523	-3.06217			C6	-8.3523	-3.06217			C6	-8.3523	-3.06217
		C7	1	0			C7	1	0			C7	1	0			C7	1	0			C7	1	0			C7	1	0
		C8A	1	0			C8A	1	0			C8A	1	0			C8A	1	0			C8A	1	0			C8A	1	0
		C8B	1	0			C8B	1	0			C8B	1	0			C8B	1	0			C8B	1	0			C8B	1	0
		C8G	1	0			C8G	1	0			C8G	1	0			C8G	1	0			C8G	1	0			C8G	1	0
		C9	1	0			C9	1	0			C9	1	0			C9	1	0			C9	1	0			C9	1	0
		CAMP	1	0			CAMP	1	0			CAMP	1	0			CAMP	1	0			CAMP	1	0			CAMP	1	0
		CARD9	1	0			CARD9	1	0			CARD9	1	0			CARD9	1.69855	0.7643			CARD9	1.64193	0.715393			CARD9	3.21918	1.68669
		CASP1	4.26338	2.092			CASP1	4.24899	2.08712			CASP1	4.66937	2.22323			CASP1	3.05044	1.60902			CASP1	2.94876	1.56011			CASP1	6.35951	2.66892
		CASP10	1	0			CASP10	1	0			CASP10	1	0			CASP10	1	0			CASP10	4.92579	2.30036			CASP10	1	0
		CASP2	-1.58325	-0.662891			CASP2	-1.61904	-0.695143			CASP2	-1.93529	-0.952549			CASP2	-1.73017	-0.790913			CASP2	-1.55888	-0.640511			CASP2	-1.82579	-0.868518
		CASP3	1.33653	0.418497			CASP3	1.19232	0.253771			CASP3	1.57784	0.657949			CASP3	1.19839	0.261094			CASP3	1.45332	0.539352			CASP3	1.30081	0.379409
		CASP8	-1.37329	-0.457633			CASP8	-1.68933	-0.756454			CASP8	-1.6677	-0.737862			CASP8	-2.06596	-1.04681			CASP8	-1.79974	-0.847791			CASP8	-1.56189	-0.64329
		CCBP2	1	0			CCBP2	1	0			CCBP2	1	0			CCBP2	1	0			CCBP2	1	0			CCBP2	1	0
		CCL11	1	0			CCL11	1	0			CCL11	1	0			CCL11	1	0			CCL11	1	0			CCL11	1	0
		CCL13	1	0			CCL13	1	0			CCL13	1	0			CCL13	1	0			CCL13	1	0			CCL13	3.21918	1.68669
		CCL15	1	0			CCL15	1	0			CCL15	1	0			CCL15	1	0			CCL15	1	0			CCL15	1	0
		CCL16	1	0			CCL16	1	0			CCL16	1	0			CCL16	1	0			CCL16	1	0			CCL16	1	0
		CCL18	1	0			CCL18	1	0			CCL18	1	0			CCL18	1	0			CCL18	1	0			CCL18	1	0
		CCL19	1	0			CCL19	1	0			CCL19	1	0			CCL19	1	0			CCL19	1	0			CCL19	1	0
		CCL2	-9.49951	-3.24785			CCL2	1.214	0.279766			CCL2	-3.13211	-1.64714			CCL2	57.8906	5.85526			CCL2	18.3479	4.19754			CCL2	31.8618	4.99376
		CCL20	-8.08722	-3.01564			CCL20	-3.44697	-1.78533			CCL20	-3.36567	-1.75089			CCL20	44.3547	5.47102			CCL20	16.4849	4.04307			CCL20	24.4816	4.61362
		CCL22	1	0			CCL22	3.37989	1.75698			CCL22	2	1			CCL22	45.8607	5.51919			CCL22	26.2709	4.71539			CCL22	30.5822	4.93462
		CCL23	1	0			CCL23	1	0			CCL23	1	0			CCL23	1	0			CCL23	1.64193	0.715393			CCL23	1	0
		CCL24	1	0			CCL24	1	0			CCL24	1	0			CCL24	1	0			CCL24	1	0			CCL24	1	0
		CCL26	1	0			CCL26	1	0			CCL26	1	0			CCL26	1	0			CCL26	1.64193	0.715393			CCL26	1	0
		CCL3	1	0			CCL3	1	0			CCL3	1	0			CCL3	1	0			CCL3	1	0			CCL3	1	0
		CCL4	1	0			CCL4	1	0			CCL4	1	0			CCL4	35.6695	5.15662			CCL4	3.28386	1.71539			CCL4	3.21918	1.68669
		CCL5	1	0			CCL5	1	0			CCL5	1	0			CCL5	84.9273	6.40816			CCL5	36.1225	5.17482			CCL5	37.0206	5.21026
		CCL7	1	0			CCL7	1	0			CCL7	1	0			CCL7	1	0			CCL7	1	0			CCL7	1	0
		CCL8	1	0			CCL8	1	0			CCL8	1	0			CCL8	20.3825	4.34926			CCL8	3.28386	1.71539			CCL8	1	0
		CCND3	1.35345	0.436645			CCND3	-1.01754	-0.0250882			CCND3	-1.08271	-0.114641			CCND3	-2.15133	-1.10523			CCND3	-2.96734	-1.56917			CCND3	-1.13511	-0.182833
		CCR1	-2.7841	-1.47721			CCR1	-1.64745	-0.720234			CCR1	1.43673	0.522789			CCR1	-2.7841	-1.47721			CCR1	2.35901	1.23818			CCR1	1.15627	0.209484
		CCR10	1	0			CCR10	1	0			CCR10	1	0			CCR10	1	0			CCR10	1	0			CCR10	1.60959	0.686695
		CCR2	1	0			CCR2	1	0			CCR2	1	0			CCR2	1	0			CCR2	1	0			CCR2	1	0
		CCR5	1	0			CCR5	1	0			CCR5	1	0			CCR5	1	0			CCR5	1	0			CCR5	1	0
		CCR6	1	0			CCR6	1.68995	0.756977			CCR6	1	0			CCR6	1	0			CCR6	1	0			CCR6	1	0
		CCR7	1	0			CCR7	1	0			CCR7	1	0			CCR7	1	0			CCR7	1	0			CCR7	1	0
		CCR8	1	0			CCR8	1	0			CCR8	1	0			CCR8	1	0			CCR8	1	0			CCR8	1	0
		CCRL1	1.62414	0.699679			CCRL1	-9.74435	-3.28457			CCRL1	-9.74435	-3.28457			CCRL1	-1.43422	-0.520266			CCRL1	-9.74435	-3.28457			CCRL1	-6.05392	-2.59787
		CCRL2	2.6377	1.39928			CCRL2	1	0			CCRL2	1	0			CCRL2	11.8898	3.57165			CCRL2	3.28386	1.71539			CCRL2	4.82878	2.27166
		CD14	1.31885	0.399282			CD14	1	0			CD14	3	1.58496			CD14	1	0			CD14	1	0			CD14	1	0
		CD160	1	0			CD160	1	0			CD160	1	0			CD160	1	0			CD160	1	0			CD160	1	0
		CD163	1	0			CD163	1	0			CD163	1	0			CD163	1	0			CD163	1	0			CD163	1	0
		CD164	-1.05958	-0.0834986			CD164	-1.12503	-0.169969			CD164	-1.20112	-0.26438			CD164	-1.50566	-0.590394			CD164	-1.32137	-0.40203			CD164	-1.45496	-0.54098
		CD19	-2.34556	-1.22993			CD19	1.214	0.279766			CD19	-3.09344	-1.62921			CD19	-1.63911	-0.712911			CD19	-1.30433	-0.383306			CD19	1.21409	0.279874
		CD1A	1	0			CD1A	1	0			CD1A	1	0			CD1A	1	0			CD1A	1	0			CD1A	1	0
		CD1D	2.84225	1.50703			CD1D	-1.39205	-0.477211			CD1D	-1.39205	-0.477211			CD1D	1.22018	0.287089			CD1D	1.17951	0.238183			CD1D	4.6251	2.20948
		CD2	1	0			CD2	1	0			CD2	1	0			CD2	1.69855	0.7643			CD2	1	0			CD2	1	0
		CD209	1	0			CD209	1	0			CD209	1	0			CD209	1	0			CD209	1	0			CD209	1	0
		CD22	1	0			CD22	1	0			CD22	1	0			CD22	1	0			CD22	1	0			CD22	1	0
		CD24	-1.15716	-0.210594			CD24	-1.15949	-0.213485			CD24	-1.2034	-0.267119			CD24	-1.90835	-0.932324			CD24	-1.66044	-0.731568			CD24	-1.83697	-0.877326
		CD244	1	0			CD244	1	0			CD244	1	0			CD244	1	0			CD244	1	0			CD244	1	0
		CD247	1	0			CD247	1	0			CD247	1	0			CD247	1	0			CD247	1	0			CD247	1	0
		CD27	1.31885	0.399282			CD27	1	0			CD27	2	1			CD27	1	0			CD27	1	0			CD27	1	0
		CD274	1.31885	0.399282			CD274	1	0			CD274	1	0			CD274	6.79418	2.7643			CD274	18.0612	4.17482			CD274	9.65755	3.27166
		CD276	1.25096	0.323034			CD276	1.34365	0.426156			CD276	1.41581	0.501625			CD276	-1.01704	-0.0243718			CD276	1.39708	0.482419			CD276	1.58286	0.662535
		CD28	1	0			CD28	1	0			CD28	1	0			CD28	1	0			CD28	1	0			CD28	1	0
		CD34	1	0			CD34	1	0			CD34	1	0			CD34	1	0			CD34	1	0			CD34	1	0
		CD36	-1.39205	-0.477211			CD36	-1.39205	-0.477211			CD36	-1.39205	-0.477211			CD36	-1.39205	-0.477211			CD36	-1.39205	-0.477211			CD36	-1.39205	-0.477211
		CD3D	1	0			CD3D	1	0			CD3D	1	0			CD3D	1	0			CD3D	1	0			CD3D	1	0
		CD3E	1	0			CD3E	1	0			CD3E	1	0			CD3E	1	0			CD3E	1	0			CD3E	1	0
		CD3EAP	1.77641	0.828962			CD3EAP	1.214	0.279766			CD3EAP	-1.59091	-0.669856			CD3EAP	-2.18548	-1.12795			CD3EAP	-1.69563	-0.761817			CD3EAP	-3.45939	-1.79052
		CD4	1	0			CD4	1	0			CD4	1	0			CD4	1	0			CD4	1	0			CD4	1	0
		CD40	-1.43548	-0.521535			CD40	-1.33365	-0.415379			CD40	-1.15438	-0.207121			CD40	4.52183	2.17691			CD40	3.12222	1.64257			CD40	3.02672	1.59775
		CD40LG	1	0			CD40LG	1	0			CD40LG	1	0			CD40LG	1	0			CD40LG	1	0			CD40LG	1	0
		CD44	-1.09099	-0.125636			CD44	1.46109	0.54704			CD44	1.3426	0.425024			CD44	1.50708	0.591752			CD44	2.05756	1.04093			CD44	2.08903	1.06283
		CD45R0	1	0			CD45R0	1	0			CD45R0	1	0			CD45R0	1	0			CD45R0	1	0			CD45R0	1	0
		CD45RA	1	0			CD45RA	1	0			CD45RA	1	0			CD45RA	1	0			CD45RA	1	0			CD45RA	1	0
		CD45RB	1	0			CD45RB	1	0			CD45RB	1	0			CD45RB	1	0			CD45RB	1	0			CD45RB	1	0
		CD46	-1.10544	-0.144615			CD46	-1.26213	-0.335857			CD46	-1.15764	-0.211183			CD46	-1.18237	-0.241679			CD46	-1.52038	-0.604431			CD46	-1.3126	-0.392431
		CD48	1	0			CD48	1	0			CD48	1	0			CD48	1	0			CD48	1	0			CD48	1	0
		CD5	1	0			CD5	1	0			CD5	1	0			CD5	1	0			CD5	1	0			CD5	1	0
		CD53	1	0			CD53	1	0			CD53	1	0			CD53	1	0			CD53	1	0			CD53	1	0
		CD55	1.89483	0.922072			CD55	-1.64745	-0.720234			CD55	5.02856	2.33014			CD55	1.22018	0.287089			CD55	1.17951	0.238183			CD55	3.46882	1.79445
		CD58	1.61978	0.695796			CD58	1.29232	0.369964			CD58	1.36721	0.451236			CD58	-1.23933	-0.309555			CD58	1.08438	0.116876			CD58	-1.30782	-0.38716
		CD59	-1.26098	-0.334547			CD59	1.17511	0.232795			CD59	1.04553	0.0642366			CD59	-1.4241	-0.510054			CD59	1.01129	0.016192			CD59	1.07414	0.103187
		CD6	1	0			CD6	1	0			CD6	1	0			CD6	1	0			CD6	1	0			CD6	1	0
		CD7	1	0			CD7	1	0			CD7	1	0			CD7	1	0			CD7	1	0			CD7	1	0
		CD70	1	0			CD70	1	0			CD70	1	0			CD70	1	0			CD70	1	0			CD70	1	0
		CD74	2.09045	1.06382			CD74	1.93158	0.949785			CD74	1.70721	0.771639			CD74	2.21805	1.14929			CD74	1.93401	0.951593			CD74	1.95209	0.965021
		CD79A	1.31885	0.399282			CD79A	1	0			CD79A	2	1			CD79A	1	0			CD79A	1	0			CD79A	1	0
		CD79B	1	0			CD79B	1	0			CD79B	1	0			CD79B	1	0			CD79B	1	0			CD79B	1	0
		CD80	1	0			CD80	1	0			CD80	1	0			CD80	1	0			CD80	1	0			CD80	1	0
		CD81	-1.06277	-0.0878325			CD81	1.05619	0.0788726			CD81	1.05256	0.073909			CD81	-1.38755	-0.472535			CD81	-1.08703	-0.120398			CD81	-1.09132	-0.12608
		CD82	-1.43932	-0.525387			CD82	-2.47117	-1.3052			CD82	-1.74006	-0.799139			CD82	1.38287	0.467662			CD82	-1.05977	-0.0837455			CD82	-1.08106	-0.112444
		CD83	-5.27751	-2.39986			CD83	-2.05931	-1.04216			CD83	1.00571	0.00821618			CD83	13.4219	3.74652			CD83	7.07704	2.82315			CD83	8.32518	3.05748
		CD86	1	0			CD86	1	0			CD86	1	0			CD86	8.49273	3.08623			CD86	1	0			CD86	1	0
		CD8A	1	0			CD8A	1	0			CD8A	1	0			CD8A	1	0			CD8A	1	0			CD8A	1	0
		CD8B	1	0			CD8B	1	0			CD8B	1	0			CD8B	1	0			CD8B	1	0			CD8B	1	0
		CD9	-2.05364	-1.03818			CD9	-1.48936	-0.574693			CD9	-1.40381	-0.489351			CD9	-1.18307	-0.24253			CD9	-1.06497	-0.0908151			CD9	-1.13412	-0.181574
		CD96	1	0			CD96	1	0			CD96	1	0			CD96	1	0			CD96	1	0			CD96	1	0
		CD97	-1.60084	-0.678832			CD97	-1.62954	-0.704466			CD97	-1.86289	-0.897542			CD97	-1.62129	-0.697143			CD97	-2.66038	-1.41163			CD97	-2.2486	-1.16903
		CD99	1.05569	0.0781909			CD99	-1.35672	-0.440126			CD99	-1.08271	-0.114641			CD99	-1.20776	-0.272338			CD99	-1.58258	-0.662282			CD99	-1.92188	-0.942519
		CDH5	1	0			CDH5	1	0			CDH5	1	0			CDH5	1	0			CDH5	1	0			CDH5	1	0
		CDKN1A	1.16274	0.217528			CDKN1A	2.31763	1.21265			CDKN1A	2.61224	1.38529			CDKN1A	13.6992	3.77602			CDKN1A	10.8836	3.44409			CDKN1A	10.9321	3.45049
		CEACAM1	-1.16661	-0.222318			CEACAM1	1.31516	0.395244			CEACAM1	1.03479	0.0493352			CEACAM1	1.30733	0.386625			CEACAM1	1.48842	0.573786			CEACAM1	1.96842	0.977038
		CEACAM6	7.32494	2.87282			CEACAM6	1.32641	0.407522			CEACAM6	2.71382	1.44033			CEACAM6	4.57566	2.19398			CEACAM6	-1.05246	-0.0737614			CEACAM6	1.09204	0.127022
		CEACAM8	1	0			CEACAM8	1	0			CEACAM8	1	0			CEACAM8	1	0			CEACAM8	1	0			CEACAM8	1	0
		CEBPB	-1.6268	-0.702033			CEBPB	-1.20212	-0.265584			CEBPB	-1.17769	-0.235965			CEBPB	1.48407	0.569558			CEBPB	1.99026	0.992956			CEBPB	2.1838	1.12684
		CFB	1.35217	0.435272			CFB	1.11276	0.15414			CFB	-1.07027	-0.0979686			CFB	3.99347	1.99764			CFB	2.07427	1.05261			CFB	2.16791	1.1163
		CFD	1	0			CFD	1.68995	0.756977			CFD	1	0			CFD	1	0			CFD	1	0			CFD	1	0
		CFH	1.49501	0.580152			CFH	1.08592	0.118912			CFH	-1.2592	-0.332506			CFH	1.12502	0.169957			CFH	-1.0872	-0.120611			CFH	-1.43921	-0.525277
		CFI	2.76438	1.46696			CFI	1.09759	0.134336			CFI	1.10215	0.14032			CFI	1.78848	0.838732			CFI	-1.26307	-0.336932			CFI	-1.23792	-0.307915
		CFP	1	0			CFP	1	0			CFP	1	0			CFP	1	0			CFP	1	0			CFP	1	0
		CHUK	2.44334	1.28885			CHUK	1.214	0.279766			CHUK	1.58797	0.667179			CHUK	1.99081	0.993358			CHUK	1.36574	0.449687			CHUK	1.64313	0.716444
		CIITA	1	0			CIITA	1	0			CIITA	1	0			CIITA	1	0			CIITA	1	0			CIITA	1	0
		CISH	1	0			CISH	1	0			CISH	1	0			CISH	1	0			CISH	1	0			CISH	1	0
		CLEC4A	1.31885	0.399282			CLEC4A	1	0			CLEC4A	4	2			CLEC4A	1	0			CLEC4A	6.56772	2.71539			CLEC4A	1	0
		CLEC4E	-6.96025	-2.79914			CLEC4E	-6.96025	-2.79914			CLEC4E	-6.96025	-2.79914			CLEC4E	31.2365	4.96516			CLEC4E	18.6362	4.22004			CLEC4E	23.1255	4.53141
		CLEC5A	1	0			CLEC5A	1	0			CLEC5A	1	0			CLEC5A	1	0			CLEC5A	1	0			CLEC5A	1	0
		CLEC6A	1	0			CLEC6A	1	0			CLEC6A	1	0			CLEC6A	1	0			CLEC6A	1	0			CLEC6A	1	0
		CLEC7A	1	0			CLEC7A	1	0			CLEC7A	1	0			CLEC7A	1	0			CLEC7A	1	0			CLEC7A	1.60959	0.686695
		CLU	1	0			CLU	1	0			CLU	1	0			CLU	1	0			CLU	1	0			CLU	1	0
		CMKLR1	1	0			CMKLR1	1	0			CMKLR1	1	0			CMKLR1	1	0			CMKLR1	1	0			CMKLR1	1	0
		CR1	-1.39205	-0.477211			CR1	-1.39205	-0.477211			CR1	-1.39205	-0.477211			CR1	-1.39205	-0.477211			CR1	-1.39205	-0.477211			CR1	-1.39205	-0.477211
		CR2	1	0			CR2	1	0			CR2	1	0			CR2	1	0			CR2	1	0			CR2	1	0
		CRADD	-2.111	-1.07793			CRADD	1.41633	0.502159			CRADD	-1.04404	-0.0621731			CRADD	1.01681	0.0240549			CRADD	-5.08688	-2.34678			CRADD	-8.3523	-3.06217
		CSF1	-2.71415	-1.4405			CSF1	-2.47117	-1.3052			CSF1	-1.92745	-0.946696			CSF1	5.89752	2.56011			CSF1	3.34193	1.74068			CSF1	5.71714	2.51529
		CSF1R	1	0			CSF1R	1	0			CSF1R	1	0			CSF1R	1	0			CSF1R	1	0			CSF1R	1	0
		CSF2	-5.5682	-2.47721			CSF2	-5.5682	-2.47721			CSF2	-5.5682	-2.47721			CSF2	87.2426	6.44696			CSF2	23.885	4.57803			CSF2	52.8996	5.72518
		CSF2RB	1	0			CSF2RB	1	0			CSF2RB	1	0			CSF2RB	1	0			CSF2RB	1	0			CSF2RB	1	0
		CSF3R	1	0			CSF3R	1	0			CSF3R	1	0			CSF3R	1	0			CSF3R	1	0			CSF3R	1	0
		CTLA4_all	1	0			CTLA4_all	1	0			CTLA4_all	1	0			CTLA4_all	1	0			CTLA4_all	1	0			CTLA4_all	1	0
		CTLA4-TM	-1.39205	-0.477211			CTLA4-TM	-1.39205	-0.477211			CTLA4-TM	-1.39205	-0.477211			CTLA4-TM	-1.39205	-0.477211			CTLA4-TM	-1.39205	-0.477211			CTLA4-TM	-1.39205	-0.477211
		CTNNB1	-1.01536	-0.0219902			CTNNB1	-1.34677	-0.429508			CTNNB1	-1.18766	-0.248124			CTNNB1	-1.14791	-0.199009			CTNNB1	-1.09477	-0.130632			CTNNB1	-1.17314	-0.23037
		CTSC	-1.10915	-0.149455			CTSC	-1.02693	-0.0383341			CTSC	-1.19764	-0.26019			CTSC	1.2014	0.264713			CTSC	1.07145	0.0995685			CTSC	1.13382	0.18119
		CTSG	1	0			CTSG	1	0			CTSG	1	0			CTSG	1	0			CTSG	1	0			CTSG	1	0
		CTSS	-1.22553	-0.293401			CTSS	-1.26513	-0.339285			CTSS	-1.38444	-0.469305			CTSS	1.91072	0.934113			CTSS	1.52623	0.609971			CTSS	1.52158	0.605571
		CUL9	-1.10699	-0.146641			CUL9	-1.47584	-0.561536			CUL9	1.03578	0.0507209			CUL9	-1.95782	-0.96925			CUL9	-1.01267	-0.0181572			CUL9	-1.12692	-0.172386
		CX3CL1	1.21811	0.284642			CX3CL1	2.25457	1.17285			CX3CL1	1.33411	0.415874			CX3CL1	59.0914	5.88488			CX3CL1	11.9636	3.58057			CX3CL1	27.255	4.76845
		CX3CR1	1	0			CX3CR1	1	0			CX3CR1	1	0			CX3CR1	1	0			CX3CR1	4.92579	2.30036			CX3CR1	4.82878	2.27166
		CXCL1	-4.30996	-2.10768			CXCL1	-2.37426	-1.24748			CXCL1	-2.72842	-1.44806			CXCL1	28.1243	4.81375			CXCL1	11.657	3.54312			CXCL1	17.4497	4.12513
		CXCL10	-2.3221	-1.21543			CXCL10	-1.51016	-0.594703			CXCL10	1.04489	0.0633577			CXCL10	65.7786	6.03955			CXCL10	22.5178	4.493			CXCL10	21.759	4.44354
		CXCL11	14.5074	3.85871			CXCL11	6.75978	2.75698			CXCL11	3	1.58496			CXCL11	156.266	7.28786			CXCL11	54.1837	5.75979			CXCL11	78.87	6.3014
		CXCL12	1	0			CXCL12	1	0			CXCL12	1	0			CXCL12	1	0			CXCL12	1	0			CXCL12	1	0
		CXCL13	1	0			CXCL13	1	0			CXCL13	1	0			CXCL13	1	0			CXCL13	1	0			CXCL13	1	0
		CXCL2	-3.30975	-1.72672			CXCL2	-2.2887	-1.19453			CXCL2	-1.85748	-0.893344			CXCL2	25.1873	4.65463			CXCL2	11.8972	3.57254			CXCL2	17.7023	4.14587
		CXCL9	1	0			CXCL9	1	0			CXCL9	1	0			CXCL9	1	0			CXCL9	1	0			CXCL9	1	0
		CXCR1	1	0			CXCR1	1	0			CXCR1	1	0			CXCR1	1	0			CXCR1	1	0			CXCR1	1	0
		CXCR2	1	0			CXCR2	1	0			CXCR2	1	0			CXCR2	1	0			CXCR2	1	0			CXCR2	1	0
		CXCR3	1	0			CXCR3	1	0			CXCR3	1	0			CXCR3	1	0			CXCR3	1	0			CXCR3	1	0
		CXCR4	2.46328	1.30058			CXCR4	2.97981	1.57522			CXCR4	3.16081	1.66029			CXCR4	5.87903	2.55558			CXCR4	6.28355	2.65158			CXCR4	5.36091	2.42248
		CXCR6	1	0			CXCR6	1	0			CXCR6	1	0			CXCR6	1	0			CXCR6	1	0			CXCR6	1	0
		CYBB	1.31885	0.399282			CYBB	1	0			CYBB	1	0			CYBB	1	0			CYBB	1	0			CYBB	1	0
		DEFB1	-2.3221	-1.21543			DEFB1	-1.81219	-0.857737			DEFB1	-1.91407	-0.936642			DEFB1	-15.3125	-3.93664			DEFB1	-1.03622	-0.051324			DEFB1	-1.90266	-0.928019
		DEFB103A	1	0			DEFB103A	1	0			DEFB103A	1	0			DEFB103A	1	0			DEFB103A	1	0			DEFB103A	1	0
		DEFB103B	1	0			DEFB103B	1	0			DEFB103B	1	0			DEFB103B	1	0			DEFB103B	1	0			DEFB103B	1	0
		DEFB4A	-1.40734	-0.492966			DEFB4A	-5.5682	-2.47721			DEFB4A	-5.5682	-2.47721			DEFB4A	56.4331	5.81847			DEFB4A	15.6285	3.9661			DEFB4A	17.0551	4.09213
		DPP4	-1.14495	-0.195285			DPP4	-1.2552	-0.327916			DPP4	-1.27273	-0.347928			DPP4	-2.49769	-1.32059			DPP4	-2.35913	-1.23826			DPP4	-1.62795	-0.703053
		DUSP4	1.86059	0.89576			DUSP4	-1.10273	-0.141077			DUSP4	1.53194	0.615355			DUSP4	-1.19339	-0.25506			DUSP4	1.4353	0.521355			DUSP4	1.64386	0.717088
		EBI3	1	0			EBI3	1	0			EBI3	1	0			EBI3	3.39709	1.7643			EBI3	1	0			EBI3	1	0
		EDNRB	1	0			EDNRB	1	0			EDNRB	1	0			EDNRB	1	0			EDNRB	1	0			EDNRB	1	0
		EGR1	-1.43548	-0.521535			EGR1	-1.15096	-0.202834			EGR1	-1.21358	-0.279271			EGR1	-2.6966	-1.43114			EGR1	-1.2907	-0.368154			EGR1	-1.02575	-0.0366764
		EGR2	1	0			EGR2	3.37989	1.75698			EGR2	3	1.58496			EGR2	1	0			EGR2	8.20965	3.03732			EGR2	17.7055	4.14613
		ENTPD1	1	0			ENTPD1	1	0			ENTPD1	1	0			ENTPD1	1	0			ENTPD1	1	0			ENTPD1	1	0
		EOMES	1	0			EOMES	1	0			EOMES	1	0			EOMES	1	0			EOMES	1	0			EOMES	1	0
		ETS1	-1.31938	-0.399856			ETS1	1.55392	0.63591			ETS1	1.42236	0.50829			ETS1	3.70934	1.89116			ETS1	2.78363	1.47697			ETS1	4.55572	2.18768
		FADD	2.21064	1.14446			FADD	2.428	1.27977			FADD	-4.17615	-2.06217			FADD	-4.17615	-2.06217			FADD	1.17951	0.238183			FADD	1.92712	0.94645
		FAS	1	0			FAS	1	0			FAS	1	0			FAS	3.39709	1.7643			FAS	1	0			FAS	6.43837	2.68669
		FCAR	1	0			FCAR	1	0			FCAR	1	0			FCAR	5.09564	2.34926			FCAR	1	0			FCAR	11.2671	3.49405
		FCER1A	1	0			FCER1A	1	0			FCER1A	1	0			FCER1A	1	0			FCER1A	1	0			FCER1A	1	0
		FCER1G	1	0			FCER1G	1	0			FCER1G	1	0			FCER1G	1	0			FCER1G	1	0			FCER1G	1	0
		FCGR1A/B	1	0			FCGR1A/B	1	0			FCGR1A/B	1	0			FCGR1A/B	1	0			FCGR1A/B	1	0			FCGR1A/B	1	0
		FCGR2A	1	0			FCGR2A	1	0			FCGR2A	1	0			FCGR2A	1	0			FCGR2A	1	0			FCGR2A	1	0
		FCGR2A/C	1.31885	0.399282			FCGR2A/C	1	0			FCGR2A/C	1	0			FCGR2A/C	1	0			FCGR2A/C	1	0			FCGR2A/C	1	0
		FCGR2B	1	0			FCGR2B	1	0			FCGR2B	1	0			FCGR2B	1	0			FCGR2B	1	0			FCGR2B	1	0
		FCGR3A/B	-1.39205	-0.477211			FCGR3A/B	-1.39205	-0.477211			FCGR3A/B	-1.39205	-0.477211			FCGR3A/B	-1.39205	-0.477211			FCGR3A/B	1.17951	0.238183			FCGR3A/B	-1.39205	-0.477211
		FCGRT	-1.17216	-0.229172			FCGRT	-1.15871	-0.212514			FCGRT	-1.14289	-0.192685			FCGRT	-1.58648	-0.665826			FCGRT	-1.65637	-0.728029			FCGRT	-1.58681	-0.666125
		FKBP5	1.18427	0.244			FKBP5	1.06225	0.0871213			FKBP5	-1.0124	-0.017779			FKBP5	-6.55643	-2.71291			FKBP5	-2.26083	-1.17685			FKBP5	1.01174	0.0168391
		FN1	-1.91909	-0.940425			FN1	1.0319	0.0453011			FN1	1.5804	0.660293			FN1	1.03715	0.0526241			FN1	1.35643	0.439816			FN1	1.85004	0.887556
		FOXP3	1	0			FOXP3	1	0			FOXP3	1	0			FOXP3	1	0			FOXP3	1	0			FOXP3	1	0
		FYN	-2.54776	-1.34923			FYN	-1.37287	-0.457199			FYN	-1.65158	-0.723851			FYN	-5.21534	-2.38276			FYN	-1.52172	-0.605698			FYN	-1.72969	-0.790516
		GATA3	1	0			GATA3	1	0			GATA3	1	0			GATA3	1	0			GATA3	1	0			GATA3	1	0
		GBP1	2.14199	1.09895			GBP1	1.16122	0.215636			GBP1	-1.14347	-0.193418			GBP1	7.90462	2.9827			GBP1	3.02569	1.59726			GBP1	4.0721	2.02577
		GBP5	1	0			GBP5	1	0			GBP5	1	0			GBP5	1	0			GBP5	1	0			GBP5	1	0
		GFI1	1	0			GFI1	1	0			GFI1	1	0			GFI1	1	0			GFI1	1	0			GFI1	1	0
		GNLY	1	0			GNLY	1	0			GNLY	1	0			GNLY	1	0			GNLY	1	0			GNLY	1	0
		GP1BB	1	0			GP1BB	1	0			GP1BB	1	0			GP1BB	1	0			GP1BB	1	0			GP1BB	1	0
		GPI	-1.50415	-0.588952			GPI	1.01725	0.0246698			GPI	-1.1308	-0.177339			GPI	1.10657	0.146099			GPI	1.46015	0.546114			GPI	1.48123	0.566794
		GPR183	1	0			GPR183	1	0			GPR183	1	0			GPR183	1	0			GPR183	1	0			GPR183	1	0
		GZMA	1	0			GZMA	1	0			GZMA	1	0			GZMA	1	0			GZMA	1	0			GZMA	1	0
		GZMB	1	0			GZMB	1	0			GZMB	1	0			GZMB	1	0			GZMB	1	0			GZMB	1	0
		GZMK	1	0			GZMK	1	0			GZMK	1	0			GZMK	1	0			GZMK	1	0			GZMK	1	0
		HAMP	1	0			HAMP	1	0			HAMP	1	0			HAMP	1	0			HAMP	1	0			HAMP	1	0
		HAVCR2	1	0			HAVCR2	1	0			HAVCR2	1	0			HAVCR2	1	0			HAVCR2	1	0			HAVCR2	1.60959	0.686695
		HFE	-1.17729	-0.23547			HFE	-2.986	-1.57821			HFE	-1.44177	-0.527837			HFE	-4.75341	-2.24896			HFE	-2.45866	-1.29787			HFE	-3.58294	-1.84114
		HLA-A	1.26938	0.344125			HLA-A	1.75844	0.814294			HLA-A	1.84494	0.883572			HLA-A	1.70961	0.773664			HLA-A	2.3623	1.24019			HLA-A	2.23847	1.16251
		HLA-B	1.08733	0.120791			HLA-B	2.46898	1.30391			HLA-B	2.27028	1.18287			HLA-B	2.4455	1.29013			HLA-B	3.35935	1.74818			HLA-B	3.33222	1.73648
		HLA-C	1.3257	0.406757			HLA-C	1.65506	0.726879			HLA-C	1.67963	0.748144			HLA-C	1.68103	0.749349			HLA-C	1.81593	0.860709			HLA-C	1.89246	0.920266
		HLA-DMA	1.81316	0.858507			HLA-DMA	1.04655	0.0656415			HLA-DMA	1.26333	0.337234			HLA-DMA	-1.28471	-0.361438			HLA-DMA	-1.44627	-0.532336			HLA-DMA	-1.43317	-0.519214
		HLA-DMB	1.86852	0.901894			HLA-DMB	1.75355	0.810281			HLA-DMB	1.55646	0.638267			HLA-DMB	1.05071	0.0713606			HLA-DMB	-2.18009	-1.12439			HLA-DMB	-1.29727	-0.375478
		HLA-DOB	1.89483	0.922072			HLA-DOB	2.02333	1.01673			HLA-DOB	-2.08807	-1.06217			HLA-DOB	1.22018	0.287089			HLA-DOB	-1.27172	-0.34678			HLA-DOB	-2.59454	-1.37548
		HLA-DPA1	7.10563	2.82896			HLA-DPA1	2.57975	1.36723			HLA-DPA1	3.50203	1.80819			HLA-DPA1	4.11809	2.04198			HLA-DPA1	3.24364	1.69761			HLA-DPA1	2.60162	1.37941
		HLA-DPB1	3.24829	1.69968			HLA-DPB1	2.08114	1.05737			HLA-DPB1	1.69329	0.759829			HLA-DPB1	2.26604	1.18017			HLA-DPB1	1.17951	0.238183			HLA-DPB1	1.32146	0.402129
		HLA-DQA1	4.73709	2.244			HLA-DQA1	2.428	1.27977			HLA-DQA1	3.59183	1.84472			HLA-DQA1	-1.22933	-0.297873			HLA-DQA1	1.96584	0.975148			HLA-DQA1	3.46882	1.79445
		HLA-DQB1	1.1982	0.260874			HLA-DQB1	1.32112	0.401757			HLA-DQB1	1.24657	0.31797			HLA-DQB1	1.7226	0.784589			HLA-DQB1	1.42235	0.508272			HLA-DQB1	1.19028	0.251304
		HLA-DRA	2.9023	1.5372			HLA-DRA	2.19717	1.13564			HLA-DRA	1.93756	0.954243			HLA-DRA	2.51769	1.3321			HLA-DRA	2.19288	1.13283			HLA-DRA	2.14155	1.09866
		HLA-DRB1	2.46328	1.30058			HLA-DRB1	2.428	1.27977			HLA-DRB1	2.01142	1.00822			HLA-DRB1	1.70825	0.772516			HLA-DRB1	1.65131	0.723609			HLA-DRB1	3.46882	1.79445
		HLA-DRB3	2.57908	1.36686			HLA-DRB3	1.70859	0.772806			HLA-DRB3	1.82252	0.865934			HLA-DRB3	2.32737	1.2187			HLA-DRB3	2.11874	1.08321			HLA-DRB3	2.20549	1.1411
		HRAS	-1.8999	-0.925925			HRAS	1.75355	0.810281			HRAS	1.19728	0.259755			HRAS	-3.68799	-1.88284			HRAS	1.70373	0.768697			HRAS	2.82645	1.49899
		ICAM1	-2.42675	-1.27903			ICAM1	1.18241	0.241727			ICAM1	-1.00123	-0.00177855			ICAM1	31.3254	4.96926			ICAM1	12.2292	3.61225			ICAM1	16.6177	4.05465
		ICAM2	1	0			ICAM2	1	0			ICAM2	1	0			ICAM2	1	0			ICAM2	1	0			ICAM2	1	0
		ICAM3	1.34633	0.429032			ICAM3	1.214	0.279766			ICAM3	1.09645	0.132843			ICAM3	-1.29763	-0.375876			ICAM3	-1.1506	-0.20239			ICAM3	-1.09547	-0.131553
		ICAM4	-1.39205	-0.477211			ICAM4	-1.39205	-0.477211			ICAM4	-1.39205	-0.477211			ICAM4	48.807	5.60902			ICAM4	8.25654	3.04554			ICAM4	23.1255	4.53141
		ICAM5	1	0			ICAM5	1	0			ICAM5	1	0			ICAM5	11.8898	3.57165			ICAM5	6.56772	2.71539			ICAM5	4.82878	2.27166
		ICOS	1	0			ICOS	1	0			ICOS	1	0			ICOS	1	0			ICOS	1	0			ICOS	1	0
		ICOSLG	-4.74976	-2.24785			ICOSLG	-1.85338	-0.890159			ICOSLG	-2.7841	-1.47721			ICOSLG	7.25327	2.85863			ICOSLG	6.35623	2.66817			ICOSLG	7.25884	2.85974
		IDO1	1.10532	0.144464			IDO1	-4.94235	-2.3052			IDO1	-4.17615	-2.06217			IDO1	102.698	6.68227			IDO1	22.4106	4.48611			IDO1	24.0891	4.59031
		IFI16	1.20006	0.263109			IFI16	1.5782	0.658278			IFI16	1.53251	0.615899			IFI16	1.01681	0.0240549			IFI16	1.02224	0.0317317			IFI16	1.11773	0.160575
		IFI35	-1.0373	-0.0528374			IFI35	-1.51459	-0.598927			IFI35	-1.32245	-0.40321			IFI35	1.24158	0.31218			IFI35	1.30366	0.382573			IFI35	1.19685	0.259237
		IFIH1	1.4888	0.574148			IFIH1	-1.15321	-0.20566			IFIH1	-1.21804	-0.284566			IFIH1	4.70639	2.23462			IFIH1	2.10626	1.07468			IFIH1	1.56923	0.650057
		IFIT2	7.91311	2.98424			IFIT2	5.06984	2.34194			IFIT2	4	2			IFIT2	32.2724	5.01223			IFIT2	8.20965	3.03732			IFIT2	12.8767	3.68669
		IFITM1	1.95168	0.964716			IFITM1	4.10331	2.03679			IFITM1	2.95966	1.56543			IFITM1	3.34328	1.74127			IFITM1	2.83081	1.50122			IFITM1	3.23757	1.69491
		IFNA1/13	1	0			IFNA1/13	1	0			IFNA1/13	1	0			IFNA1/13	5.09564	2.34926			IFNA1/13	6.56772	2.71539			IFNA1/13	1.60959	0.686695
		IFNA2	1	0			IFNA2	1	0			IFNA2	1	0			IFNA2	1	0			IFNA2	1	0			IFNA2	1	0
		IFNAR1	-1.29908	-0.377489			IFNAR1	-1.19814	-0.260802			IFNAR1	-1.31016	-0.389748			IFNAR1	1.06765	0.0944443			IFNAR1	1.40066	0.48611			IFNAR1	1.51761	0.601802
		IFNAR2	-1.43932	-0.525387			IFNAR2	-1.15836	-0.212087			IFNAR2	-1.11199	-0.153147			IFNAR2	3.93168	1.97515			IFNAR2	2.90071	1.53641			IFNAR2	3.61443	1.85377
		IFNB1	1	0			IFNB1	1	0			IFNB1	1	0			IFNB1	1	0			IFNB1	1	0			IFNB1	1	0
		IFNG	1	0			IFNG	1	0			IFNG	1	0			IFNG	1	0			IFNG	1	0			IFNG	1	0
		IFNGR1	-1.55751	-0.63924			IFNGR1	-1.71846	-0.781116			IFNGR1	-1.29568	-0.373706			IFNGR1	3.17649	1.66743			IFNGR1	1.9301	0.948676			IFNGR1	2.32211	1.21543
		IGF2R	-1.56371	-0.644969			IGF2R	-1.17675	-0.234807			IGF2R	-1.21048	-0.275577			IGF2R	-1.31129	-0.390983			IGF2R	-1.13042	-0.176855			IGF2R	-1.11593	-0.158248
		IKBKAP	-2.06074	-1.04316			IKBKAP	-4.22159	-2.07779			IKBKAP	-3.0039	-1.58684			IKBKAP	-8.40043	-3.07046			IKBKAP	-2.04472	-1.03191			IKBKAP	-2.53276	-1.34071
		IKBKB	-1.18744	-0.247853			IKBKB	-1.64745	-0.720234			IKBKB	-1.41831	-0.504178			IKBKB	1.12979	0.176058			IKBKB	1.07029	0.0980049			IKBKB	1.11345	0.155036
		IKBKE	-2.7443	-1.45644			IKBKE	-1.33855	-0.420673			IKBKE	-2.58524	-1.3703			IKBKE	5.85059	2.54858			IKBKE	4.839	2.27471			IKBKE	5.60349	2.48632
		IKBKG	1.2818	0.358171			IKBKG	-1.03728	-0.052809			IKBKG	-1.10069	-0.138409			IKBKG	1.29195	0.369551			IKBKG	1.2142	0.280003			IKBKG	2.1085	1.07622
		IKZF1	1	0			IKZF1	1	0			IKZF1	1	0			IKZF1	1	0			IKZF1	1	0			IKZF1	1	0
		IKZF2	-1.65209	-0.724291			IKZF2	-3.70676	-1.89016			IKZF2	-2.38637	-1.25482			IKZF2	-4.91732	-2.29787			IKZF2	-5.08688	-2.34678			IKZF2	-2.07563	-1.05355
		IKZF3	1	0			IKZF3	5.06984	2.34194			IKZF3	2	1			IKZF3	1	0			IKZF3	4.92579	2.30036			IKZF3	14.4863	3.85662
		IL10	1	0			IL10	1	0			IL10	1	0			IL10	1	0			IL10	4.92579	2.30036			IL10	1	0
		IL10RA	1	0			IL10RA	3.37989	1.75698			IL10RA	1	0			IL10RA	13.5884	3.7643			IL10RA	11.4935	3.52275			IL10RA	22.5343	4.49405
		IL11RA	1	0			IL11RA	1	0			IL11RA	1	0			IL11RA	1	0			IL11RA	1	0			IL11RA	4.82878	2.27166
		IL12A	1	0			IL12A	1	0			IL12A	1	0			IL12A	1	0			IL12A	1.64193	0.715393			IL12A	14.4863	3.85662
		IL12B	1	0			IL12B	1	0			IL12B	1	0			IL12B	6.79418	2.7643			IL12B	1	0			IL12B	1	0
		IL12RB1	1	0			IL12RB1	1	0			IL12RB1	1	0			IL12RB1	1	0			IL12RB1	4.92579	2.30036			IL12RB1	1	0
		IL13	1	0			IL13	1	0			IL13	1	0			IL13	1	0			IL13	1	0			IL13	1	0
		IL13RA1	-1.24956	-0.321423			IL13RA1	1.2186	0.285221			IL13RA1	1.18639	0.24658			IL13RA1	-2.20778	-1.14259			IL13RA1	-1.17801	-0.236356			IL13RA1	-1.47303	-0.558786
		IL15	-1.0555	-0.0779283			IL15	1.11283	0.154235			IL15	1.317	0.397258			IL15	1.83026	0.872052			IL15	3.34193	1.74068			IL15	3.66154	1.87245
		IL16	1	0			IL16	1	0			IL16	1	0			IL16	1	0			IL16	1	0			IL16	1	0
		IL17A	1	0			IL17A	1	0			IL17A	1	0			IL17A	1	0			IL17A	1	0			IL17A	1	0
		IL17B	1	0			IL17B	1	0			IL17B	1	0			IL17B	1	0			IL17B	1	0			IL17B	1	0
		IL17F	1	0			IL17F	1	0			IL17F	1	0			IL17F	1	0			IL17F	1	0			IL17F	1.60959	0.686695
		IL18	2.54018	1.34493			IL18	2.19927	1.13703			IL18	2.35291	1.23444			IL18	2.26352	1.17856			IL18	1.45301	0.539049			IL18	1.5417	0.624522
		IL18R1	1	0			IL18R1	1	0			IL18R1	1	0			IL18R1	11.8898	3.57165			IL18R1	6.56772	2.71539			IL18R1	11.2671	3.49405
		IL18RAP	1	0			IL18RAP	1	0			IL18RAP	1	0			IL18RAP	1	0			IL18RAP	1	0			IL18RAP	1	0
		IL19	1	0			IL19	1	0			IL19	1	0			IL19	1	0			IL19	1	0			IL19	1	0
		IL1A	-52.8979	-5.72514			IL1A	-52.8979	-5.72514			IL1A	-13.2245	-3.72514			IL1A	45.5961	5.51084			IL1A	15.3336	3.93862			IL1A	28.9069	4.85334
		IL1B	-6.96025	-2.79914			IL1B	-2.05931	-1.04216			IL1B	-6.96025	-2.79914			IL1B	97.8581	6.61262			IL1B	29.9594	4.90494			IL1B	49.9511	5.64244
		IL1R1	-1.58325	-0.662891			IL1R1	-3.08897	-1.62712			IL1R1	-1.89825	-0.92467			IL1R1	-2.45866	-1.29787			IL1R1	-1.41302	-0.498783			IL1R1	-2.16212	-1.11244
		IL1R2	1	0			IL1R2	1	0			IL1R2	1	0			IL1R2	1	0			IL1R2	1	0			IL1R2	1	0
		IL1RAP	1.25823	0.331396			IL1RAP	1.36755	0.451591			IL1RAP	1.38136	0.466092			IL1RAP	-1.24908	-0.320865			IL1RAP	1.08626	0.119375			IL1RAP	-1.04692	-0.0661503
		IL1RL1	1	0			IL1RL1	1	0			IL1RL1	1	0			IL1RL1	1	0			IL1RL1	1	0			IL1RL1	1	0
		IL1RL2	1.31885	0.399282			IL1RL2	1	0			IL1RL2	2	1			IL1RL2	1	0			IL1RL2	1	0			IL1RL2	1	0
		IL1RN	2.21064	1.14446			IL1RN	1.41633	0.502159			IL1RN	1.67619	0.745182			IL1RN	2.23699	1.16156			IL1RN	-8.3523	-3.06217			IL1RN	-1.03782	-0.0535502
		IL2	1	0			IL2	1	0			IL2	1	0			IL2	1	0			IL2	1	0			IL2	1	0
		IL20	1	0			IL20	1	0			IL20	1	0			IL20	28.8753	4.85176			IL20	6.56772	2.71539			IL20	8.04796	3.00862
		IL21	1	0			IL21	1	0			IL21	1	0			IL21	1	0			IL21	1	0			IL21	1	0
		IL21R	1	0			IL21R	1	0			IL21R	1	0			IL21R	1	0			IL21R	1	0			IL21R	1	0
		IL22	1	0			IL22	1	0			IL22	1	0			IL22	1	0			IL22	1	0			IL22	1	0
		IL22RA2	1	0			IL22RA2	1	0			IL22RA2	1	0			IL22RA2	1	0			IL22RA2	1	0			IL22RA2	1	0
		IL23A	1	0			IL23A	1	0			IL23A	1	0			IL23A	90.0229	6.49222			IL23A	19.7032	4.30036			IL23A	45.0686	5.49405
		IL23R	1	0			IL23R	1	0			IL23R	1	0			IL23R	1	0			IL23R	1	0			IL23R	1	0
		IL26	1	0			IL26	1	0			IL26	1	0			IL26	1	0			IL26	1	0			IL26	1	0
		IL27	1	0			IL27	1	0			IL27	1	0			IL27	1	0			IL27	1	0			IL27	1	0
		IL28A	1	0			IL28A	1	0			IL28A	1	0			IL28A	8.49273	3.08623			IL28A	1	0			IL28A	3.21918	1.68669
		IL28A/B	-1.39205	-0.477211			IL28A/B	-1.39205	-0.477211			IL28A/B	-1.39205	-0.477211			IL28A/B	-1.39205	-0.477211			IL28A/B	-1.39205	-0.477211			IL28A/B	3.46882	1.79445
		IL29	1	0			IL29	1	0			IL29	1	0			IL29	1	0			IL29	1	0			IL29	1	0
		IL2RA	1	0			IL2RA	1	0			IL2RA	1	0			IL2RA	1	0			IL2RA	1	0			IL2RA	1	0
		IL2RB	1	0			IL2RB	1	0			IL2RB	1	0			IL2RB	1	0			IL2RB	1	0			IL2RB	1	0
		IL2RG	-1.0555	-0.0779283			IL2RG	6.06999	2.60169			IL2RG	8.62038	3.10775			IL2RG	10.3715	3.37455			IL2RG	28.8979	4.85289			IL2RG	34.6882	5.11637
		IL3	1	0			IL3	1	0			IL3	1	0			IL3	1	0			IL3	1	0			IL3	1	0
		IL32	-1.10658	-0.146107			IL32	1.08171	0.113314			IL32	-1.23991	-0.310239			IL32	1.51675	0.600987			IL32	1.18037	0.239236			IL32	1.63898	0.712802
		IL4	1	0			IL4	1	0			IL4	1	0			IL4	1	0			IL4	1	0			IL4	1	0
		IL4R	-1.67638	-0.745353			IL4R	1.07911	0.109841			IL4R	1.11746	0.160219			IL4R	1.95831	0.969607			IL4R	2.14058	1.098			IL4R	2.42675	1.27903
		IL5	1	0			IL5	1	0			IL5	1	0			IL5	1	0			IL5	1	0			IL5	1	0
		IL6	-58.4661	-5.86953			IL6	-8.64911	-3.11255			IL6	-9.74435	-3.28457			IL6	49.1557	5.61929			IL6	12.2725	3.61735			IL6	23.8413	4.57539
		IL6R	-3.46808	-1.79414			IL6R	-3.15761	-1.65883			IL6R	-3.20171	-1.67884			IL6R	-6.28325	-2.65151			IL6R	-3.89994	-1.96345			IL6R	-3.97829	-1.99215
		IL6ST	-1.24104	-0.311548			IL6ST	-1.127	-0.172494			IL6ST	-1.24334	-0.314226			IL6ST	1.05397	0.0758375			IL6ST	1.01884	0.0269307			IL6ST	1.10249	0.140771
		IL7	1	0			IL7	1	0			IL7	1	0			IL7	1	0			IL7	1	0			IL7	1	0
		IL7R	1	0			IL7R	1	0			IL7R	1	0			IL7R	1	0			IL7R	1	0			IL7R	1	0
		IL8	-6.44283	-2.68769			IL8	-1.52606	-0.60981			IL8	-1.68772	-0.755076			IL8	41.4906	5.37471			IL8	17.4647	4.12637			IL8	24.4373	4.61101
		IL9	1	0			IL9	1	0			IL9	1	0			IL9	1	0			IL9	1	0			IL9	1	0
		ILF3	-1.48833	-0.573697			ILF3	-1.42876	-0.514765			ILF3	-1.45129	-0.537332			ILF3	-1.70886	-0.773032			ILF3	-1.30844	-0.387843			ILF3	-1.2464	-0.317763
		IRAK1	1.09701	0.133576			IRAK1	1.10446	0.143347			IRAK1	1.2963	0.374398			IRAK1	1.22018	0.287089			IRAK1	1.05535	0.0777179			IRAK1	1.23452	0.303949
		IRAK2	-2.23163	-1.1581			IRAK2	1.00073	0.00105032			IRAK2	-1.32066	-0.401262			IRAK2	7.86519	2.97548			IRAK2	4.90929	2.29552			IRAK2	6.28138	2.65108
		IRAK3	1	0			IRAK3	1	0			IRAK3	1	0			IRAK3	20.3825	4.34926			IRAK3	8.20965	3.03732			IRAK3	17.7055	4.14613
		IRAK4	-1.22216	-0.289432			IRAK4	-1.13262	-0.179665			IRAK4	-1.17789	-0.236203			IRAK4	-2.25377	-1.17234			IRAK4	-1.86519	-0.899321			IRAK4	1.10372	0.14237
		IRF1	1.1369	0.185106			IRF1	-1.10886	-0.149077			IRF1	1.02624	0.0373625			IRF1	19.3834	4.27675			IRF1	6.80743	2.76711			IRF1	9.77878	3.28965
		IRF3	-2.26179	-1.17746			IRF3	-1.02966	-0.0421617			IRF3	-1.16004	-0.214176			IRF3	-2.04888	-1.03484			IRF3	-2.54344	-1.34678			IRF3	-1.29727	-0.375478
		IRF4	1	0			IRF4	1	0			IRF4	1	0			IRF4	1	0			IRF4	1	0			IRF4	1	0
		IRF5	-1.8999	-0.925925			IRF5	-2.47117	-1.3052			IRF5	1.27709	0.352864			IRF5	-3.68799	-1.88284			IRF5	1.04845	0.0682576			IRF5	-1.9459	-0.960441
		IRF7	1.62414	0.699679			IRF7	2.16785	1.11627			IRF7	2.1551	1.10775			IRF7	5.14217	2.36238			IRF7	5.05503	2.33772			IRF7	4.37733	2.13005
		IRF8	-1.31938	-0.399856			IRF8	-1.37287	-0.457199			IRF8	-6.96025	-2.79914			IRF8	-6.96025	-2.79914			IRF8	-4.23906	-2.08375			IRF8	-6.96025	-2.79914
		IRGM	1	0			IRGM	1	0			IRGM	1	0			IRGM	1	0			IRGM	1	0			IRGM	1	0
		ITGA2B	2.6377	1.39928			ITGA2B	1	0			ITGA2B	1	0			ITGA2B	1	0			ITGA2B	1	0			ITGA2B	1	0
		ITGA4	1	0			ITGA4	1	0			ITGA4	1	0			ITGA4	1	0			ITGA4	1	0			ITGA4	1	0
		ITGA5	5.3687	2.42457			ITGA5	5.26066	2.39524			ITGA5	4.54965	2.18575			ITGA5	8.54123	3.09444			ITGA5	13.7609	3.7825			ITGA5	15.417	3.94645
		ITGA6	-1.57396	-0.654396			ITGA6	-1.36156	-0.445258			ITGA6	-1.44319	-0.529257			ITGA6	-1.3344	-0.416193			ITGA6	-1.05561	-0.0780767			ITGA6	1.176	0.23389
		ITGAE	-1.10139	-0.139329			ITGAE	-1.97694	-0.983268			ITGAE	-1.15204	-0.204192			ITGAE	-33.4092	-5.06217			ITGAE	-4.0695	-2.02485			ITGAE	-5.18908	-2.37548
		ITGAL	1	0			ITGAL	1	0			ITGAL	1	0			ITGAL	1	0			ITGAL	1	0			ITGAL	1	0
		ITGAM	1	0			ITGAM	1	0			ITGAM	1	0			ITGAM	1	0			ITGAM	6.56772	2.71539			ITGAM	1	0
		ITGAX	1	0			ITGAX	1	0			ITGAX	4	2			ITGAX	1	0			ITGAX	3.28386	1.71539			ITGAX	11.2671	3.49405
		ITGB1	-1.02454	-0.0349711			ITGB1	-1.19287	-0.254439			ITGB1	-1.07494	-0.104251			ITGB1	-1.04382	-0.0618684			ITGB1	-1.029	-0.0412484			ITGB1	1.05219	0.0734018
		ITGB2	1	0			ITGB2	1.68995	0.756977			ITGB2	1	0			ITGB2	1	0			ITGB2	4.92579	2.30036			ITGB2	1	0
		ITLN1	10.5508	3.39928			ITLN1	1	0			ITLN1	1	0			ITLN1	1.69855	0.7643			ITLN1	1	0			ITLN1	1	0
		ITLN2	1	0			ITLN2	1	0			ITLN2	1	0			ITLN2	1	0			ITLN2	1	0			ITLN2	1	0
		JAK1	-1.3079	-0.387256			JAK1	-1.15932	-0.213274			JAK1	-1.23018	-0.298873			JAK1	2.39754	1.26155			JAK1	2.03827	1.02734			JAK1	2.04884	1.03481
		JAK2	-2.22211	-1.15193			JAK2	-2.53454	-1.34172			JAK2	-1.39205	-0.477211			JAK2	2.16581	1.11491			JAK2	1.62182	0.697614			JAK2	2.05239	1.0373
		JAK3	1	0			JAK3	1	0			JAK3	1	0			JAK3	1	0			JAK3	1	0			JAK3	1	0
		KCNJ2	1	0			KCNJ2	1	0			KCNJ2	1	0			KCNJ2	6.79418	2.7643			KCNJ2	4.92579	2.30036			KCNJ2	4.82878	2.27166
		KIR_Activating_Subgroup_1	1	0			KIR_Activating_Subgroup_1	1	0			KIR_Activating_Subgroup_1	1	0			KIR_Activating_Subgroup_1	1	0			KIR_Activating_Subgroup_1	1	0			KIR_Activating_Subgroup_1	1	0
		KIR_Activating_Subgroup_2	1	0			KIR_Activating_Subgroup_2	1	0			KIR_Activating_Subgroup_2	1	0			KIR_Activating_Subgroup_2	1	0			KIR_Activating_Subgroup_2	1	0			KIR_Activating_Subgroup_2	1	0
		KIR_Inhibiting_Subgroup_1	1	0			KIR_Inhibiting_Subgroup_1	1	0			KIR_Inhibiting_Subgroup_1	1	0			KIR_Inhibiting_Subgroup_1	1	0			KIR_Inhibiting_Subgroup_1	1	0			KIR_Inhibiting_Subgroup_1	1	0
		KIR_Inhibiting_Subgroup_2	1	0			KIR_Inhibiting_Subgroup_2	1	0			KIR_Inhibiting_Subgroup_2	1	0			KIR_Inhibiting_Subgroup_2	1	0			KIR_Inhibiting_Subgroup_2	1	0			KIR_Inhibiting_Subgroup_2	1	0
		KIR3DL1	1	0			KIR3DL1	1	0			KIR3DL1	1	0			KIR3DL1	1	0			KIR3DL1	1	0			KIR3DL1	1	0
		KIR3DL2	1	0			KIR3DL2	1	0			KIR3DL2	1	0			KIR3DL2	1	0			KIR3DL2	1	0			KIR3DL2	1	0
		KIR3DL3	1	0			KIR3DL3	1	0			KIR3DL3	1	0			KIR3DL3	1	0			KIR3DL3	1	0			KIR3DL3	1	0
		KIT	1	0			KIT	1	0			KIT	1	0			KIT	1	0			KIT	1	0			KIT	1	0
		KLRAP1	1	0			KLRAP1	1	0			KLRAP1	1	0			KLRAP1	1	0			KLRAP1	1.64193	0.715393			KLRAP1	1	0
		KLRB1	1	0			KLRB1	1	0			KLRB1	1	0			KLRB1	1	0			KLRB1	1	0			KLRB1	1	0
		KLRC1	1	0			KLRC1	1	0			KLRC1	1	0			KLRC1	1	0			KLRC1	1	0			KLRC1	1	0
		KLRC2	1	0			KLRC2	1	0			KLRC2	1	0			KLRC2	1	0			KLRC2	1	0			KLRC2	1	0
		KLRC3	1	0			KLRC3	1	0			KLRC3	1	0			KLRC3	1	0			KLRC3	1	0			KLRC3	3.21918	1.68669
		KLRC4	1	0			KLRC4	1	0			KLRC4	1	0			KLRC4	1	0			KLRC4	1	0			KLRC4	1.60959	0.686695
		KLRD1	1	0			KLRD1	1	0			KLRD1	1	0			KLRD1	1	0			KLRD1	1	0			KLRD1	1	0
		KLRF1	1	0			KLRF1	1	0			KLRF1	1	0			KLRF1	1	0			KLRF1	1	0			KLRF1	1	0
		KLRF2	1	0			KLRF2	1	0			KLRF2	1	0			KLRF2	1	0			KLRF2	1	0			KLRF2	1	0
		KLRG1	1	0			KLRG1	1	0			KLRG1	1	0			KLRG1	1	0			KLRG1	1	0			KLRG1	1	0
		KLRG2	1	0			KLRG2	1	0			KLRG2	1	0			KLRG2	1	0			KLRG2	1	0			KLRG2	1	0
		KLRK1	1	0			KLRK1	1	0			KLRK1	1	0			KLRK1	1	0			KLRK1	1	0			KLRK1	1	0
		LAG3	1	0			LAG3	1	0			LAG3	1	0			LAG3	1	0			LAG3	1	0			LAG3	1	0
		LAIR1	1	0			LAIR1	1	0			LAIR1	1	0			LAIR1	1	0			LAIR1	4.92579	2.30036			LAIR1	3.21918	1.68669
		LAMP3	-1.16105	-0.215432			LAMP3	-1.13262	-0.179665			LAMP3	1.00136	0.00195719			LAMP3	4.10423	2.03711			LAMP3	1.85862	0.894228			LAMP3	2.73301	1.45049
		LCK	1	0			LCK	1	0			LCK	1	0			LCK	1	0			LCK	1.64193	0.715393			LCK	1	0
		LCP2	1	0			LCP2	1	0			LCP2	1	0			LCP2	1	0			LCP2	1	0			LCP2	4.82878	2.27166
		LEF1	1	0			LEF1	1	0			LEF1	1	0			LEF1	1	0			LEF1	1	0			LEF1	1	0
		LGALS3	1.22818	0.296518			LGALS3	-1.1691	-0.225397			LGALS3	-1.27308	-0.34832			LGALS3	-1.15863	-0.212421			LGALS3	-1.5608	-0.642286			LGALS3	-1.74633	-0.80433
		LIF	-1.09459	-0.130396			LIF	1.13967	0.188618			LIF	1.16918	0.225492			LIF	7.30861	2.8696			LIF	5.41008	2.43565			LIF	6.90815	2.7883
		LILRA1	1	0			LILRA1	1	0			LILRA1	1	0			LILRA1	1	0			LILRA1	1	0			LILRA1	1	0
		LILRA2	1	0			LILRA2	1	0			LILRA2	1	0			LILRA2	1	0			LILRA2	1	0			LILRA2	1	0
		LILRA3	1	0			LILRA3	1	0			LILRA3	1	0			LILRA3	1	0			LILRA3	1	0			LILRA3	1	0
		LILRA4	1	0			LILRA4	1	0			LILRA4	1	0			LILRA4	1	0			LILRA4	1	0			LILRA4	1	0
		LILRA5	1	0			LILRA5	1	0			LILRA5	1	0			LILRA5	1	0			LILRA5	1	0			LILRA5	1	0
		LILRA6	1	0			LILRA6	1	0			LILRA6	1	0			LILRA6	1	0			LILRA6	1	0			LILRA6	1.60959	0.686695
		LILRB1	1	0			LILRB1	1	0			LILRB1	1	0			LILRB1	1	0			LILRB1	1	0			LILRB1	1	0
		LILRB2	1	0			LILRB2	1	0			LILRB2	1	0			LILRB2	1	0			LILRB2	1	0			LILRB2	1	0
		LILRB3	1	0			LILRB3	1	0			LILRB3	1	0			LILRB3	1	0			LILRB3	1	0			LILRB3	1	0
		LILRB4	1	0			LILRB4	1	0			LILRB4	1	0			LILRB4	1	0			LILRB4	1	0			LILRB4	1	0
		LILRB5	1	0			LILRB5	1	0			LILRB5	1	0			LILRB5	1	0			LILRB5	1	0			LILRB5	1	0
		LITAF	1.00954	0.0137021			LITAF	-1.36541	-0.449337			LITAF	-1.17938	-0.238023			LITAF	1.06015	0.0842725			LITAF	-1.92972	-0.948394			LITAF	-1.52473	-0.608553
		LTA	1	0			LTA	1	0			LTA	1	0			LTA	1	0			LTA	1	0			LTA	1	0
		LTB4R	-12.5284	-3.64714			LTB4R	-1.23559	-0.305196			LTB4R	1.11746	0.160219			LTB4R	-7.37598	-2.88284			LTB4R	1.17951	0.238183			LTB4R	1.0278	0.0395592
		LTB4R2	-5.01363	-2.32586			LTB4R2	-1.95635	-0.968161			LTB4R2	-1.88921	-0.917783			LTB4R2	-3.1143	-1.63891			LTB4R2	-1.0739	-0.102854			LTB4R2	-1.09547	-0.131553
		LTBR	-1.04364	-0.0616265			LTBR	-1.19814	-0.260802			LTBR	-1.02084	-0.0297517			LTBR	-1.47185	-0.557632			LTBR	-1.14781	-0.198881			LTBR	-1.16193	-0.216524
		LTF	1	0			LTF	1	0			LTF	1	0			LTF	1	0			LTF	1	0			LTF	1	0
		LY96	1	0			LY96	13.5196	3.75698			LY96	6	2.58496			LY96	1	0			LY96	1	0			LY96	1	0
		MAF	1	0			MAF	1	0			MAF	1	0			MAF	1	0			MAF	1	0			MAF	1	0
		MALT1	-2.22211	-1.15193			MALT1	-1.26727	-0.341722			MALT1	1.02367	0.0337513			MALT1	-1.82123	-0.864914			MALT1	1.29746	0.375686			MALT1	-1.11593	-0.158248
		MAP4K1	1	0			MAP4K1	1	0			MAP4K1	1	0			MAP4K1	1	0			MAP4K1	1	0			MAP4K1	1	0
		MAP4K2	1.65798	0.729427			MAP4K2	1.5175	0.601694			MAP4K2	1.91564	0.937827			MAP4K2	2.33867	1.22569			MAP4K2	-1.27172	-0.34678			MAP4K2	-1.03782	-0.0535502
		MAP4K4	1.04353	0.0614747			MAP4K4	1.03806	0.0538849			MAP4K4	1.04111	0.0581211			MAP4K4	5.11943	2.35598			MAP4K4	3.03424	1.60133			MAP4K4	3.72857	1.89862
		MAPK1	1.09479	0.130658			MAPK1	-1.03541	-0.0501991			MAPK1	1.0983	0.135273			MAPK1	1.23645	0.306198			MAPK1	-1.06569	-0.0917828			MAPK1	-1.01349	-0.0193345
		MAPK11	-1.0555	-0.0779283			MAPK11	-1.8828	-0.912879			MAPK11	-1.06061	-0.0848932			MAPK11	1.06765	0.0944443			MAPK11	2.50645	1.32565			MAPK11	1.87895	0.909924
		MAPK14	-1.27091	-0.345862			MAPK14	-1.31351	-0.393423			MAPK14	-1.23505	-0.304571			MAPK14	-1.20884	-0.273626			MAPK14	-1.56315	-0.64446			MAPK14	-1.05208	-0.073246
		MAPKAPK2	-1.07796	-0.108302			MAPKAPK2	1.11283	0.154235			MAPKAPK2	-1.11364	-0.155283			MAPKAPK2	-1.26899	-0.343677			MAPKAPK2	-1.23318	-0.302386			MAPKAPK2	-1.15313	-0.205553
		MARCO	1	0			MARCO	1	0			MARCO	1	0			MARCO	1	0			MARCO	1	0			MARCO	1	0
		MASP1	9.23196	3.20664			MASP1	1	0			MASP1	4	2			MASP1	1	0			MASP1	1	0			MASP1	1.60959	0.686695
		MASP2	1	0			MASP2	1	0			MASP2	1	0			MASP2	1	0			MASP2	1	0			MASP2	1	0
		MBL2	1	0			MBL2	1	0			MBL2	1	0			MBL2	1	0			MBL2	1	0			MBL2	1	0
		MBP	1.14147	0.190888			MBP	-1.08522	-0.117993			MBP	1.00398	0.00573092			MBP	1.27898	0.354993			MBP	-1.11696	-0.159577			MBP	1.19807	0.26071
		MCL1	-1.14047	-0.189629			MCL1	-1.13075	-0.177279			MCL1	-1.10052	-0.138187			MCL1	1.4626	0.54853			MCL1	1.53883	0.62183			MCL1	1.75356	0.810283
		MIF	-1.26781	-0.342344			MIF	1.16172	0.216263			MIF	1.19842	0.261135			MIF	1.00611	0.00878818			MIF	1.0403	0.0569966			MIF	1.10833	0.148384
		MME	1.06343	0.0887215			MME	-4.48472	-2.16502			MME	-3.78947	-1.922			MME	-2.00791	-1.00569			MME	-68.2104	-6.09192			MME	-68.2104	-6.09192
		MR1	-1.0555	-0.0779283			MR1	-1.02966	-0.0421617			MR1	1.65224	0.724423			MR1	-13.9205	-3.79914			MR1	-1.41302	-0.498783			MR1	-4.32423	-2.11244
		MRC1	1	0			MRC1	1	0			MRC1	1	0			MRC1	1	0			MRC1	1	0			MRC1	1	0
		MS4A1	1	0			MS4A1	1	0			MS4A1	1	0			MS4A1	1	0			MS4A1	1	0			MS4A1	1	0
		MSR1	1	0			MSR1	1	0			MSR1	1	0			MSR1	1	0			MSR1	1	0			MSR1	1	0
		MUC1	1.00054	0.000783631			MUC1	1.49764	0.582693			MUC1	1.10776	0.147645			MUC1	-1.25275	-0.325095			MUC1	1.5543	0.636267			MUC1	1.44804	0.534106
		MX1	1.3624	0.446152			MX1	1.50496	0.589722			MX1	1.13989	0.188889			MX1	5.59668	2.48457			MX1	2.36876	1.24413			MX1	2.74257	1.45553
		MYD88	-1.20847	-0.273185			MYD88	1.214	0.279766			MYD88	1.54585	0.6284			MYD88	-1.15616	-0.209336			MYD88	1.11978	0.163221			MYD88	1.00991	0.0142279
		NCAM1	-1.79435	-0.843463			NCAM1	1.42823	0.514232			NCAM1	1.81704	0.861591			NCAM1	-13.9324	-3.80037			NCAM1	1.04074	0.0576103			NCAM1	-1.33658	-0.418547
		NCF4	1	0			NCF4	1	0			NCF4	1	0			NCF4	1	0			NCF4	1	0			NCF4	1	0
		NCR1	1	0			NCR1	1	0			NCR1	1	0			NCR1	1	0			NCR1	1	0			NCR1	1	0
		NFATC1	1	0			NFATC1	1	0			NFATC1	1	0			NFATC1	1.69855	0.7643			NFATC1	1.64193	0.715393			NFATC1	3.21918	1.68669
		NFATC2	-1.42803	-0.514027			NFATC2	-1.45736	-0.543356			NFATC2	-1.01642	-0.0234927			NFATC2	1.22018	0.287089			NFATC2	1.43592	0.521976			NFATC2	-1.04692	-0.0661503
		NFATC3	-1.74158	-0.800394			NFATC3	-1.81219	-0.857737			NFATC3	-1.55721	-0.638962			NFATC3	-2.45866	-1.29787			NFATC3	-2.94503	-1.55828			NFATC3	-1.39219	-0.477358
		NFIL3	-1.41624	-0.502068			NFIL3	-1.07796	-0.108304			NFIL3	-1.14385	-0.193904			NFIL3	1.3468	0.429534			NFIL3	1.5022	0.587078			NFIL3	1.40716	0.492791
		NFKB1	-2.46284	-1.30032			NFKB1	-1.92202	-0.942626			NFKB1	-1.53858	-0.621601			NFKB1	5.22933	2.38663			NFKB1	2.92068	1.5463			NFKB1	4.51498	2.17472
		NFKB2	-1.73647	-0.796157			NFKB2	1.2378	0.307781			NFKB2	1.2677	0.342217			NFKB2	9.01973	3.17308			NFKB2	5.64313	2.49649			NFKB2	6.8923	2.78499
		NFKBIA	-2.29965	-1.20141			NFKBIA	-1.12167	-0.165645			NFKBIA	-1.27729	-0.353089			NFKBIA	15.4524	3.94976			NFKBIA	9.99124	3.32066			NFKBIA	13.3378	3.73745
		NFKBIZ	1.26939	0.344136			NFKBIZ	1.22348	0.290994			NFKBIZ	1.04387	0.0619482			NFKBIZ	3.92268	1.97184			NFKBIZ	2.65389	1.40811			NFKBIZ	4.01986	2.00715
		NLRP3	1	0			NLRP3	1	0			NLRP3	1	0			NLRP3	1	0			NLRP3	1	0			NLRP3	1	0
		NOD1	-1.58325	-0.662891			NOD1	-2.16228	-1.11255			NOD1	-1.46165	-0.5476			NOD1	-3.44213	-1.7833			NOD1	-1.61855	-0.694703			NOD1	-2.01797	-1.01291
		NOD2	-1.58325	-0.662891			NOD2	-1.23559	-0.305196			NOD2	2.1551	1.10775			NOD2	26.8439	4.74652			NOD2	14.9404	3.90115			NOD2	14.2607	3.83398
		NOS2	1	0			NOS2	1	0			NOS2	1	0			NOS2	1.69855	0.7643			NOS2	1	0			NOS2	1	0
		NOTCH1	-6.33301	-2.66289			NOTCH1	-2.47117	-1.3052			NOTCH1	-5.5682	-2.47721			NOTCH1	-16.7046	-4.06217			NOTCH1	-1.69563	-0.761817			NOTCH1	-2.07563	-1.05355
		NOTCH2	-1.13883	-0.187553			NOTCH2	-1.0554	-0.0777857			NOTCH2	-1.03771	-0.0534029			NOTCH2	-1.24451	-0.315575			NOTCH2	1.26581	0.340062			NOTCH2	1.08577	0.118719
		NT5E	-2.19514	-1.13431			NT5E	-1.10471	-0.143674			NT5E	-1.07978	-0.110736			NT5E	-3.22208	-1.68799			NT5E	-1.32963	-0.411024			NT5E	-1.41029	-0.495991
		PAX5	1	0			PAX5	1	0			PAX5	1	0			PAX5	1	0			PAX5	1	0			PAX5	1.60959	0.686695
		PDCD1	1	0			PDCD1	1	0			PDCD1	1	0			PDCD1	1	0			PDCD1	1	0			PDCD1	1	0
		PDCD1LG2	1	0			PDCD1LG2	1.68995	0.756977			PDCD1LG2	1	0			PDCD1LG2	1	0			PDCD1LG2	1	0			PDCD1LG2	1	0
		PDCD2	-9.74435	-3.28457			PDCD2	-2.88304	-1.52759			PDCD2	-1.08271	-0.114641			PDCD2	-9.74435	-3.28457			PDCD2	-1.97823	-0.98421			PDCD2	-2.01797	-1.01291
		PDGFB	1	0			PDGFB	1	0			PDGFB	1	0			PDGFB	1.69855	0.7643			PDGFB	1	0			PDGFB	4.82878	2.27166
		PDGFRB	1	0			PDGFRB	1	0			PDGFRB	1	0			PDGFRB	1	0			PDGFRB	1	0			PDGFRB	1	0
		PECAM1	-2.7841	-1.47721			PECAM1	-2.7841	-1.47721			PECAM1	-1.39205	-0.477211			PECAM1	-1.63911	-0.712911			PECAM1	5.30778	2.40811			PECAM1	-2.7841	-1.47721
		PIGR	1.53153	0.614971			PIGR	-2.00142	-1.00102			PIGR	-1.70657	-0.771096			PIGR	1.59329	0.672007			PIGR	-2.0194	-1.01392			PIGR	-1.69605	-0.76218
		PLA2G2A	1	0			PLA2G2A	1	0			PLA2G2A	1	0			PLA2G2A	1	0			PLA2G2A	1	0			PLA2G2A	1	0
		PLA2G2E	1	0			PLA2G2E	1	0			PLA2G2E	1	0			PLA2G2E	1	0			PLA2G2E	1	0			PLA2G2E	1	0
		PLAU	1.93324	0.951023			PLAU	2.34597	1.23018			PLAU	2.50457	1.32456			PLAU	20.4462	4.35376			PLAU	5.70626	2.51255			PLAU	9.01582	3.17246
		PLAUR	1.12884	0.174838			PLAUR	2.71212	1.43942			PLAUR	2.6442	1.40283			PLAUR	26.4545	4.72544			PLAUR	10.8414	3.43848			PLAUR	12.9158	3.69107
		PML	-1.55447	-0.636419			PML	-1.30827	-0.387658			PML	-1.22561	-0.293499			PML	2.21439	1.14691			PML	1.44162	0.527689			PML	1.62735	0.702524
		POU2F2	1	0			POU2F2	1	0			POU2F2	6	2.58496			POU2F2	16.9855	4.08623			POU2F2	34.4805	5.10771			POU2F2	40.2398	5.33055
		PPARG	1.96251	0.972698			PPARG	1.17064	0.227299			PPARG	1.33411	0.415874			PPARG	1.22018	0.287089			PPARG	-1.3964	-0.481709			PPARG	-1.42445	-0.510408
		PPBP	1	0			PPBP	1	0			PPBP	1	0			PPBP	1	0			PPBP	1	0			PPBP	1	0
		PRDM1	1.57903	0.659037			PRDM1	3.64199	1.86473			PRDM1	2.1551	1.10775			PRDM1	56.1281	5.81065			PRDM1	37.7442	5.23818			PRDM1	50.8761	5.66892
		PRF1	1	0			PRF1	1	0			PRF1	1	0			PRF1	1	0			PRF1	1	0			PRF1	1	0
		PRKCD	2.44749	1.29131			PRKCD	1.41633	0.502159			PRKCD	2.57414	1.36409			PRKCD	2.7454	1.45701			PRKCD	1.57267	0.65322			PRKCD	1.83077	0.872449
		PSMB10	-1.15956	-0.213583			PSMB10	-1.01985	-0.0283559			PSMB10	-1.10796	-0.147903			PSMB10	1.61126	0.688188			PSMB10	1.07365	0.102527			PSMB10	-1.07076	-0.0986381
		PSMB5	1.22016	0.287068			PSMB5	1.14042	0.189569			PSMB5	1.05578	0.0783081			PSMB5	-1.16742	-0.223326			PSMB5	-1.12662	-0.172006			PSMB5	-1.07698	-0.106989
		PSMB7	-1.11561	-0.157832			PSMB7	-1.24094	-0.311428			PSMB7	-1.52698	-0.610678			PSMB7	-1.39806	-0.483429			PSMB7	-1.74838	-0.806017			PSMB7	-1.89287	-0.920576
		PSMB8	-1.15982	-0.213906			PSMB8	1.04057	0.0573739			PSMB8	-1.07387	-0.102815			PSMB8	-1.21965	-0.286468			PSMB8	-1.23259	-0.301692			PSMB8	-1.24776	-0.319335
		PSMB9	-1.00524	-0.00753902			PSMB9	1.17758	0.235823			PSMB9	-1.05458	-0.0766727			PSMB9	2.31833	1.21309			PSMB9	1.55695	0.638721			PSMB9	1.46847	0.554313
		PSMC2	1.33056	0.412038			PSMC2	1.15151	0.203531			PSMC2	1.0617	0.0863782			PSMC2	1.30989	0.389451			PSMC2	-1.02949	-0.0419253			PSMC2	-1.10961	-0.150058
		PSMD7	1.04162	0.0588298			PSMD7	-1.02456	-0.035007			PSMD7	-1.01031	-0.0148013			PSMD7	1.30337	0.382247			PSMD7	1.10244	0.140695			PSMD7	1.19241	0.253878
		PTAFR	1	0			PTAFR	1	0			PTAFR	1	0			PTAFR	32.2724	5.01223			PTAFR	4.92579	2.30036			PTAFR	32.1918	5.00862
		PTGER4	1.21811	0.284642			PTGER4	-1.44152	-0.527589			PTGER4	1.12886	0.174866			PTGER4	4.00915	2.0033			PTGER4	1.51651	0.600753			PTGER4	1.98219	0.987092
		PTGS2	-4.19802	-2.06971			PTGS2	-3.27618	-1.71201			PTGS2	-2.43609	-1.28457			PTGS2	36.6959	5.19755			PTGS2	16.9444	4.08274			PTGS2	25.002	4.64397
		PTK2	-1.26026	-0.333718			PTK2	-1.18801	-0.248549			PTK2	-1.10204	-0.140176			PTK2	-1.00321	-0.00461987			PTK2	-1.08016	-0.111242			PTK2	1.12452	0.169314
		PTPN2	-1.90995	-0.933538			PTPN2	-1.49055	-0.575844			PTPN2	-1.57904	-0.659049			PTPN2	-1.17521	-0.232918			PTPN2	-1.89511	-0.922282			PTPN2	-1.19506	-0.257084
		PTPN22	1	0			PTPN22	1	0			PTPN22	12	3.58496			PTPN22	1	0			PTPN22	3.28386	1.71539			PTPN22	1	0
		PTPN6	1.1369	0.185106			PTPN6	-1.93818	-0.954699			PTPN6	-1.0918	-0.126713			PTPN6	1.03715	0.0526241			PTPN6	-1.88403	-0.91382			PTPN6	-1.19289	-0.254463
		PTPRC_all	1	0			PTPRC_all	1	0			PTPRC_all	1	0			PTPRC_all	1	0			PTPRC_all	1.64193	0.715393			PTPRC_all	1	0
		PYCARD	-2.81467	-1.49297			PYCARD	-11.1364	-3.47721			PYCARD	-2.7841	-1.47721			PYCARD	-11.1364	-3.47721			PYCARD	-6.7825	-2.76182			PYCARD	-11.1364	-3.47721
		RAF1	-1.19943	-0.262353			RAF1	-1.58409	-0.66365			RAF1	-1.5131	-0.597505			RAF1	-1.32186	-0.402571			RAF1	-1.21116	-0.276391			RAF1	1.1794	0.238053
		RAG1	1	0			RAG1	5.06984	2.34194			RAG1	4	2			RAG1	1	0			RAG1	1	0			RAG1	1	0
		RAG2	1	0			RAG2	1	0			RAG2	1	0			RAG2	1	0			RAG2	1	0			RAG2	1	0
		RARRES3	1.34148	0.423821			RARRES3	2.92219	1.54705			RARRES3	2.47296	1.30624			RARRES3	-1.1873	-0.247687			RARRES3	1.27345	0.348741			RARRES3	1.34046	0.422728
		RELA	-1.26145	-0.335086			RELA	1.18922	0.250019			RELA	1.2608	0.334344			RELA	3.03799	1.60312			RELA	2.14237	1.09921			RELA	2.94968	1.56056
		RELB	-1.45131	-0.53736			RELB	-1.00677	-0.00974027			RELB	1.07755	0.107752			RELB	5.71264	2.51416			RELB	3.75297	1.90803			RELB	5.67626	2.50494
		RORC	-3.51834	-1.81489			RORC	-13.9205	-3.79914			RORC	-13.9205	-3.79914			RORC	-13.9205	-3.79914			RORC	-4.23906	-2.08375			RORC	-13.9205	-3.79914
		RUNX1	-2.111	-1.07793			RUNX1	-1.33855	-0.420673			RUNX1	-1.03409	-0.0483673			RUNX1	-3.5514	-1.82839			RUNX1	-1.3777	-0.462257			RUNX1	-1.07076	-0.0986381
		S100A8	1	0			S100A8	1	0			S100A8	1	0			S100A8	1	0			S100A8	1	0			S100A8	1	0
		S100A9	1	0			S100A9	3.37989	1.75698			S100A9	2	1			S100A9	120.597	6.91405			S100A9	73.8869	6.20725			S100A9	91.7467	6.51958
		S1PR1	1	0			S1PR1	1	0			S1PR1	1	0			S1PR1	1	0			S1PR1	1.64193	0.715393			S1PR1	1	0
		sCTLA4	1	0			sCTLA4	1	0			sCTLA4	1	0			sCTLA4	1	0			sCTLA4	1	0			sCTLA4	1	0
		SELE	1	0			SELE	1	0			SELE	1	0			SELE	6.79418	2.7643			SELE	4.92579	2.30036			SELE	8.04796	3.00862
		SELL	2.94752	1.5595			SELL	-3.70676	-1.89016			SELL	-6.26422	-2.64714			SELL	1.6269	0.702127			SELL	-1.52606	-0.609814			SELL	-3.89181	-1.96044
		SELPLG	1	0			SELPLG	1	0			SELPLG	1	0			SELPLG	1	0			SELPLG	1	0			SELPLG	1	0
		SERPING1	1.74792	0.805638			SERPING1	2.0539	1.03837			SERPING1	1.83233	0.87368			SERPING1	1.16196	0.216557			SERPING1	1.7376	0.797098			SERPING1	1.64361	0.716869
		SH2D1A	1	0			SH2D1A	1	0			SH2D1A	1	0			SH2D1A	1	0			SH2D1A	1	0			SH2D1A	1	0
		SIGIRR	-1.29299	-0.37071			SIGIRR	1.3131	0.392977			SIGIRR	-1.31174	-0.391481			SIGIRR	-3.08909	-1.62718			SIGIRR	-1.03857	-0.0545992			SIGIRR	-1.36702	-0.451029
		SKI	-1.22216	-0.289432			SKI	-1.13262	-0.179665			SKI	-1.05604	-0.0786613			SKI	-2.1212	-1.08488			SKI	1.01866	0.0266785			SKI	-1.08724	-0.120664
		SLAMF1	1	0			SLAMF1	1	0			SLAMF1	1	0			SLAMF1	1	0			SLAMF1	1	0			SLAMF1	1	0
		SLAMF6	1	0			SLAMF6	1	0			SLAMF6	1	0			SLAMF6	1	0			SLAMF6	1	0			SLAMF6	1	0
		SLAMF7	1	0			SLAMF7	1	0			SLAMF7	1	0			SLAMF7	1	0			SLAMF7	1	0			SLAMF7	1.60959	0.686695
		SLC2A1	-2.19544	-1.13451			SLC2A1	1.5175	0.601694			SLC2A1	1.67158	0.741213			SLC2A1	2.11184	1.0785			SLC2A1	2.26828	1.1816			SLC2A1	2.00124	1.0009
		SMAD3	-1.12983	-0.176109			SMAD3	-1.14868	-0.199977			SMAD3	-1.08508	-0.117808			SMAD3	2.89792	1.53502			SMAD3	2.61509	1.38686			SMAD3	3.00479	1.58727
		SMAD5	1.10532	0.144464			SMAD5	-1.23559	-0.305196			SMAD5	-1.43423	-0.520279			SMAD5	-2.45866	-1.29787			SMAD5	-1.66302	-0.733803			SMAD5	-1.6039	-0.681581
		SOCS1	-5.5682	-2.47721			SOCS1	2.7315	1.44969			SOCS1	2.1551	1.10775			SOCS1	7.32106	2.87205			SOCS1	6.78216	2.76174			SOCS1	10.1174	3.33877
		SOCS3	-1.24398	-0.314968			SOCS3	-1.0455	-0.0641881			SOCS3	1.06666	0.0931051			SOCS3	2.68069	1.4226			SOCS3	1.10802	0.147985			SOCS3	1.15627	0.209484
		SPP1	1.02911	0.0414012			SPP1	1.44893	0.534984			SPP1	1.21368	0.27939			SPP1	-1.57489	-0.655252			SPP1	-1.02367	-0.0337514			SPP1	-1.07818	-0.108592
		SRC	-1.06365	-0.0890261			SRC	-1.41442	-0.500212			SRC	-1.38146	-0.466198			SRC	-1.13176	-0.178574			SRC	-1.29403	-0.371871			SRC	-1.23347	-0.302722
		STAT1	-1.03037	-0.0431629			STAT1	-1.18501	-0.244896			STAT1	-1.21434	-0.280174			STAT1	1.51778	0.601963			STAT1	-1.17832	-0.236726			STAT1	1.00116	0.00167931
		STAT2	-1.14079	-0.190039			STAT2	-1.06191	-0.0866612			STAT2	-1.10333	-0.141862			STAT2	1.17456	0.232123			STAT2	1.02518	0.0358744			STAT2	1.15627	0.209484
		STAT3	-1.26609	-0.340385			STAT3	-1.29665	-0.374791			STAT3	-1.21865	-0.285289			STAT3	1.43291	0.51895			STAT3	1.16532	0.22073			STAT3	1.27677	0.352497
		STAT4	-1.39205	-0.477211			STAT4	-1.39205	-0.477211			STAT4	-1.39205	-0.477211			STAT4	-1.39205	-0.477211			STAT4	-1.39205	-0.477211			STAT4	-1.39205	-0.477211
		STAT5A	-2.63875	-1.39986			STAT5A	-4.11862	-2.04216			STAT5A	-1.07081	-0.098699			STAT5A	5.12474	2.35748			STAT5A	2.12311	1.08618			STAT5A	4.50947	2.17296
		STAT5B	1.07961	0.110517			STAT5B	1.0446	0.062955			STAT5B	1.30308	0.381927			STAT5B	1.27693	0.352678			STAT5B	1.34409	0.426628			STAT5B	1.26384	0.337808
		STAT6	-1.87879	-0.909806			STAT6	-1.40984	-0.495527			STAT6	-1.34666	-0.429382			STAT6	1.08308	0.115137			STAT6	-1.34742	-0.430196			STAT6	-1.04015	-0.0567959
		SYK	-3.64628	-1.86642			SYK	-2.60846	-1.3832			SYK	-2.40445	-1.26571			SYK	-4.44901	-2.15348			SYK	-5.36948	-2.42478			SYK	-4.10802	-2.03844
		TAGAP	1	0			TAGAP	1	0			TAGAP	1	0			TAGAP	1	0			TAGAP	1	0			TAGAP	1	0
		TAL1	1	0			TAL1	1	0			TAL1	1	0			TAL1	1	0			TAL1	1	0			TAL1	1	0
		TAP1	3.31596	1.72943			TAP1	5.46299	2.44969			TAP1	7.54283	2.91511			TAP1	23.1833	4.53502			TAP1	15.3336	3.93862			TAP1	15.6097	3.96437
		TAP2	1.57903	0.659037			TAP2	1.13307	0.180231			TAP2	1.10149	0.139461			TAP2	2.76573	1.46766			TAP2	1.17951	0.238183			TAP2	2.38963	1.25679
		TAPBP	-1.30007	-0.378588			TAPBP	-1.27994	-0.356077			TAPBP	-1.18647	-0.246679			TAPBP	1.06312	0.0883095			TAPBP	-1.06372	-0.089112			TAPBP	1.03607	0.0511186
		TBK1	-1.0555	-0.0779283			TBK1	-1.11902	-0.162238			TBK1	-1.49593	-0.581046			TBK1	2.15226	1.10585			TBK1	1.60544	0.682967			TBK1	1.5417	0.624522
		TBX21	1	0			TBX21	1	0			TBX21	1	0			TBX21	1	0			TBX21	1	0			TBX21	1	0
		TCF4	1	0			TCF4	1	0			TCF4	1	0			TCF4	1	0			TCF4	1	0			TCF4	1	0
		TCF7	-3.7998	-1.92593			TCF7	-1.64745	-0.720234			TCF7	-1.47393	-0.559673			TCF7	-25.0569	-4.64714			TCF7	1.24503	0.316185			TCF7	-1.19748	-0.260001
		TFRC	1.02809	0.0399699			TFRC	-1.20919	-0.274035			TFRC	-1.1088	-0.148996			TFRC	1.96614	0.975363			TFRC	1.72033	0.782683			TFRC	1.92628	0.94582
		TGFB1	1.31365	0.393576			TGFB1	1.59146	0.670351			TGFB1	1.37033	0.45452			TGFB1	1.19967	0.262636			TGFB1	1.5066	0.591292			TGFB1	1.28259	0.359061
		TGFBI	-8.38192	-3.06728			TGFBI	-4.27703	-2.09661			TGFBI	-4.81863	-2.26862			TGFBI	-15.8057	-3.98237			TGFBI	-6.02393	-2.59071			TGFBI	-6.48635	-2.69741
		TGFBR1	-1.82683	-0.869342			TGFBR1	-1.37287	-0.457199			TGFBR1	-1.95757	-0.969064			TGFBR1	-1.11757	-0.16037			TGFBR1	1.3892	0.47425			TGFBR1	1.46461	0.550521
		TGFBR2	1.14978	0.201355			TGFBR2	-1.34672	-0.429454			TGFBR2	-1.1657	-0.221197			TGFBR2	-2.63794	-1.39941			TGFBR2	-3.0112	-1.59034			TGFBR2	-1.81794	-0.862306
		THY1	1	0			THY1	1	0			THY1	1	0			THY1	1	0			THY1	1	0			THY1	1	0
		TICAM1	-1.8999	-0.925925			TICAM1	1.48378	0.569273			TICAM1	1.67619	0.745182			TICAM1	6.91433	2.78959			TICAM1	3.53852	1.82315			TICAM1	4.88205	2.28749
		TIGIT	1	0			TIGIT	1	0			TIGIT	1	0			TIGIT	1	0			TIGIT	1.64193	0.715393			TIGIT	1	0
		TIRAP	1	0			TIRAP	1	0			TIRAP	1	0			TIRAP	1	0			TIRAP	1	0			TIRAP	1	0
		TLR1	2.08432	1.05958			TLR1	1.6996	0.765193			TLR1	-1.74006	-0.799139			TLR1	-4.09777	-2.03484			TLR1	-2.11953	-1.08375			TLR1	-2.16212	-1.11244
		TLR2	-9.49951	-3.24785			TLR2	-1.4827	-0.568231			TLR2	-1.47393	-0.559673			TLR2	3.93168	1.97515			TLR2	6.02859	2.59182			TLR2	6.74494	2.7538
		TLR3	1.26322	0.337109			TLR3	1.34889	0.431769			TLR3	1.38352	0.468342			TLR3	1.26537	0.339557			TLR3	1.00476	0.00685705			TLR3	1.24192	0.312578
		TLR4	1.31885	0.399282			TLR4	1	0			TLR4	1	0			TLR4	1	0			TLR4	1	0			TLR4	1	0
		TLR5	-1.96022	-0.971013			TLR5	-1.18982	-0.250748			TLR5	-1.03409	-0.0483673			TLR5	-7.1028	-2.82839			TLR5	-2.44924	-1.29233			TLR5	-1.02209	-0.0315239
		TLR7	1	0			TLR7	1	0			TLR7	1	0			TLR7	1	0			TLR7	1.64193	0.715393			TLR7	1	0
		TLR8	1	0			TLR8	1	0			TLR8	1	0			TLR8	1	0			TLR8	1	0			TLR8	1	0
		TLR9	1	0			TLR9	1	0			TLR9	1	0			TLR9	1	0			TLR9	1	0			TLR9	1.60959	0.686695
		TMEM173	1.06111	0.0855704			TMEM173	1.6996	0.765193			TMEM173	1.30742	0.386728			TMEM173	-1.63911	-0.712911			TMEM173	-1.51395	-0.598319			TMEM173	-1.54437	-0.627017
		TNF	1	0			TNF	1	0			TNF	1	0			TNF	341.408	8.41535			TNF	144.49	7.17482			TNF	251.096	7.9721
		TNFAIP3	-9.76339	-3.28738			TNFAIP3	-1.45132	-0.53737			TNFAIP3	-1.83949	-0.879309			TNFAIP3	21.9302	4.45485			TNFAIP3	10.9662	3.45499			TNFAIP3	18.0004	4.16996
		TNFAIP6	-2.78269	-1.47648			TNFAIP6	-1.70629	-0.77086			TNFAIP6	-1.55267	-0.634752			TNFAIP6	20.6168	4.36575			TNFAIP6	9.19201	3.20038			TNFAIP6	11.3634	3.50632
		TNFRSF10C	-1.2666	-0.340963			TNFRSF10C	2.02333	1.01673			TNFRSF10C	2.1551	1.10775			TNFRSF10C	-2.45866	-1.29787			TNFRSF10C	2.94876	1.56011			TNFRSF10C	2.89069	1.53141
		TNFRSF11A	-1.17794	-0.236265			TNFRSF11A	-1.37616	-0.460651			TNFRSF11A	-1.40718	-0.492807			TNFRSF11A	1.01025	0.0147171			TNFRSF11A	-1.02398	-0.0341897			TNFRSF11A	-1.10179	-0.13985
		TNFRSF13B	1	0			TNFRSF13B	1	0			TNFRSF13B	1	0			TNFRSF13B	1	0			TNFRSF13B	1	0			TNFRSF13B	1	0
		TNFRSF13C	1	0			TNFRSF13C	1	0			TNFRSF13C	1	0			TNFRSF13C	1	0			TNFRSF13C	1	0			TNFRSF13C	1	0
		TNFRSF14	-1.1447	-0.194968			TNFRSF14	-1.54699	-0.629468			TNFRSF14	-1.27605	-0.35168			TNFRSF14	1.50541	0.590158			TNFRSF14	1.21014	0.275177			TNFRSF14	1.15627	0.209484
		TNFRSF17	1	0			TNFRSF17	1	0			TNFRSF17	1	0			TNFRSF17	1	0			TNFRSF17	1	0			TNFRSF17	1	0
		TNFRSF1B	1	0			TNFRSF1B	1	0			TNFRSF1B	2	1			TNFRSF1B	37.368	5.22373			TNFRSF1B	19.7032	4.30036			TNFRSF1B	33.8014	5.07901
		TNFRSF4	1	0			TNFRSF4	1	0			TNFRSF4	1	0			TNFRSF4	1	0			TNFRSF4	1	0			TNFRSF4	1	0
		TNFRSF8	1	0			TNFRSF8	1	0			TNFRSF8	1	0			TNFRSF8	1	0			TNFRSF8	1	0			TNFRSF8	1.60959	0.686695
		TNFRSF9	1	0			TNFRSF9	1	0			TNFRSF9	1	0			TNFRSF9	13.5884	3.7643			TNFRSF9	1	0			TNFRSF9	4.82878	2.27166
		TNFSF10	-1.53848	-0.621502			TNFSF10	1.18541	0.245392			TNFSF10	-1.02477	-0.0352978			TNFSF10	-1.25435	-0.326942			TNFSF10	1.12859	0.174524			TNFSF10	-1.0133	-0.0190544
		TNFSF11	1	0			TNFSF11	1	0			TNFSF11	1	0			TNFSF11	1	0			TNFSF11	1	0			TNFSF11	1	0
		TNFSF12	3.03173	1.60014			TNFSF12	1.9424	0.957838			TNFSF12	1.29306	0.370786			TNFSF12	1.22018	0.287089			TNFSF12	-2.11953	-1.08375			TNFSF12	-2.16212	-1.11244
		TNFSF13B	-1.39205	-0.477211			TNFSF13B	-1.39205	-0.477211			TNFSF13B	-1.39205	-0.477211			TNFSF13B	-1.39205	-0.477211			TNFSF13B	4.71802	2.23818			TNFSF13B	-1.39205	-0.477211
		TNFSF15	1.89483	0.922072			TNFSF15	-4.53048	-2.17967			TNFSF15	-5.10418	-2.35168			TNFSF15	15.3077	3.93618			TNFSF15	9.86496	3.30231			TNFSF15	12.6139	3.65694
		TNFSF4	-1.39205	-0.477211			TNFSF4	-1.39205	-0.477211			TNFSF4	-1.39205	-0.477211			TNFSF4	-1.39205	-0.477211			TNFSF4	-1.39205	-0.477211			TNFSF4	-1.39205	-0.477211
		TNFSF8	1	0			TNFSF8	1	0			TNFSF8	1	0			TNFSF8	1	0			TNFSF8	1	0			TNFSF8	1	0
		TOLLIP	1.06343	0.0887215			TOLLIP	1.09012	0.124488			TOLLIP	1.02624	0.0373625			TOLLIP	1.07077	0.0986442			TOLLIP	-1.18694	-0.247244			TOLLIP	1.00289	0.00416528
		TP53	-1.12484	-0.169721			TP53	-1.22718	-0.295348			TP53	-1.36402	-0.447867			TP53	-1.31489	-0.394941			TP53	-1.33097	-0.412483			TP53	-1.15842	-0.212156
		TRAF1	-2.111	-1.07793			TRAF1	-2.7841	-1.47721			TRAF1	-2.7841	-1.47721			TRAF1	6.71097	2.74652			TRAF1	5.89753	2.56011			TRAF1	13.8753	3.79445
		TRAF2	-1.56899	-0.649835			TRAF2	-1.37287	-0.457199			TRAF2	-1.66441	-0.735008			TRAF2	1.13144	0.178155			TRAF2	1.50119	0.586106			TRAF2	1.38753	0.472519
		TRAF3	-2.58011	-1.36743			TRAF3	-2.01355	-1.00974			TRAF3	-1.13426	-0.181755			TRAF3	1.55295	0.635013			TRAF3	1.60842	0.685642			TRAF3	1.6293	0.704249
		TRAF4	-1.19994	-0.26296			TRAF4	-1.17056	-0.227194			TRAF4	-1.20273	-0.266314			TRAF4	1.31056	0.390183			TRAF4	-1.0405	-0.0572733			TRAF4	1.08133	0.112808
		TRAF5	-1.4777	-0.563355			TRAF5	2.08114	1.05737			TRAF5	2.46297	1.3004			TRAF5	-9.74435	-3.28457			TRAF5	-1.18694	-0.247244			TRAF5	1.817	0.861561
		TRAF6	-1.58325	-0.662891			TRAF6	-1.0363	-0.0514396			TRAF6	-1.23386	-0.303181			TRAF6	-1.38968	-0.474751			TRAF6	-1.0666	-0.0930233			TRAF6	-1.16307	-0.217937
		TYK2	-1.33085	-0.412347			TYK2	-1.70629	-0.77086			TYK2	-1.09107	-0.125738			TYK2	1.13603	0.183996			TYK2	1.46421	0.550127			TYK2	1.35563	0.438966
		UBE2L3	1.10868	0.148843			UBE2L3	-1.07542	-0.104898			UBE2L3	-1.12804	-0.173818			UBE2L3	1.16825	0.224354			UBE2L3	-1.20749	-0.272012			UBE2L3	-1.01619	-0.0231766
		VCAM1	1	0			VCAM1	1	0			VCAM1	1	0			VCAM1	62.8462	5.97375			VCAM1	6.56772	2.71539			VCAM1	4.82878	2.27166
		VTN	1	0			VTN	1	0			VTN	1	0			VTN	1	0			VTN	1.64193	0.715393			VTN	1	0
		XBP1	1.54895	0.631292			XBP1	-1.03273	-0.0464619			XBP1	-1.16544	-0.220871			XBP1	1.6608	0.731874			XBP1	1.13738	0.185715			XBP1	1.25263	0.324961
		XCL1	-2.7841	-1.47721			XCL1	-2.7841	-1.47721			XCL1	-2.7841	-1.47721			XCL1	-2.7841	-1.47721			XCL1	-2.7841	-1.47721			XCL1	-2.7841	-1.47721
		XCR1	1	0			XCR1	1	0			XCR1	1	0			XCR1	1	0			XCR1	1	0			XCR1	1	0
		ZAP70	1	0			ZAP70	1	0			ZAP70	1	0			ZAP70	1	0			ZAP70	1	0			ZAP70	1	0
		ZBTB16	1	0			ZBTB16	1	0			ZBTB16	1	0			ZBTB16	1	0			ZBTB16	1	0			ZBTB16	1	0
		ZEB1	2.6377	1.39928			ZEB1	1	0			ZEB1	3	1.58496			ZEB1	20.3825	4.34926			ZEB1	14.7774	3.88532			ZEB1	28.9727	4.85662

## Sheet: CFTR-CTLvsCFTR-KD Basal Cond
		CFTR-CTL			CFTR-KD			CFTR-CTL			genes up common between CFTR-CTL, CTL-ASL & CFTR-KD, KD-ASL
		ΔlasR vs. uninfected			ΔlasR vs. uninfected			ΔlasR vs. uninfected			76
		CFTR-CTL, CTL-ASL ΔlasR vs. CFTR-CTL, CTL-ASL uninfected			CFTR-KD, KD-ASL ΔlasR vs. CFTR-KD, KD-ASL uninfected			CFTR-CTL, CTL-ASL ΔlasR vs. CFTR-CTL, CTL-ASL uninfected
		genes up	genes down		genes up	genes down		genes up	genes down		only up in CFTR-CTL, CTL-ASL
		BATF3	ABCB1		BATF3	ABCB1		102	29		26
		BCL3	ARHGDIB		BCL3	ARHGDIB					only up in CFTR-KD, KD-ASL
		BCL6	BCL2L11		BCL6	ATG10					34
		BID	BST1		BID	ATG16L1
		C3	C4A/B		C1R	BLNK		CFTR-KD
		C4BPA	C6		C3	C6		ΔlasR vs. uninfected			genes down common between CFTR-CTL, CTL-ASL & CFTR-KD, KD-ASL
		CASP1	CCR1		CCL2	CCND3		CFTR-KD, KD-ASL ΔlasR vs. CFTR-KD, KD-ASL uninfected			13
		CCL18	DPP4		CCL20	CCRL1		genes up	genes down
		CCL2	FADD		CCL22	CD1D		110	42		only down in CFTR-CTL, CTL-ASL
		CCL20	FKBP5		CCL4	CD3EAP					16
		CCL22	FN1		CCL5	CD58					only down in CFTR-KD, KD-ASL
		CD14	HFE		CCL8	DEFB1					29
		CD160	IKBKAP		CCRL2	DPP4
		CD1D	IL18		CD274	DUSP4
		CD274	IL1R1		CD40	FADD
		CD40	IL1RN		CD83	FKBP5
		CD55	IRF5		CD86	FYN
		CD74	ITGAE		CDKN1A	HFE
		CD83	LTB4R		CEBPB	HLA-DMA
		CDKN1A	LTB4R2		CFB	HLA-DQA1
		CFB	MME		CLEC4E	IKBKAP
		CLEC4A	NCAM1		CRADD	IKZF2
		CLEC4E	NOTCH1		CSF1	IRF8
		CRADD	PDCD2		CSF2	ITGA2B
		CSF1	PYCARD		CTSS	ITGAE
		CSF2	SELL		CX3CL1	ITLN1
		CTSS	TGFBI		CXCL1	MASP1
		CX3CL1	TRAF5		CXCL10	MME
		CXCL1	XCL1		CXCL11	MR1
		CXCL10			CXCL2	NCAM1
		CXCL11			CXCR4	NOD1
		CXCL2			DEFB4A	NOTCH1
		CXCR4			EBI3	PYCARD
		DEFB4A			ETS1	RORC
		EGR2			FAS	SIGIRR
		ETS1			FCAR	SMAD5
		GBP1			GBP1	TCF7
		HLA-B			HLA-B	TGFBR2
		HLA-DQA1			ICAM1	TLR1
		ICAM1			ICAM4	TLR5
		ICAM4			ICAM5	TNFSF12
		ICOSLG			ICOSLG	TRAF5
		IDO1			IDO1
		IFIH1			IFIH1
		IFIT2			IFIT2
		IFNGR1			IFNA1/13
		IKBKE			IFNAR2
		IKZF3			IFNGR1
		IL10RA			IKBKE
		IL15			IL10RA
		IL1A			IL12B
		IL1B			IL18R1
		IL20			IL1A
		IL28A			IL1B
		IL28A/B			IL20
		IL2RG			IL23A
		IL4R			IL28A
		IL6			IL2RG
		IL8			IL4R
		IRAK2			IL6
		IRAK3			IL8
		IRF1			IRAK2
		IRF7			IRAK3
		ITGAM			IRF1
		ITGAX			IRF7
		ITGB2			JAK1
		JAK1			JAK2
		LIF			KCNJ2
		NFATC1			LAMP3
		NFIL3			LIF
		NFKB1			MAP4K4
		NFKB2			MX1
		NFKBIA			NFKB1
		NOD2			NFKB2
		PLAU			NFKBIA
		PLAUR			NFKBIZ
		POU2F2			NOD2
		PRDM1			PLAU
		PSMB10			PLAUR
		PSMB9			PML
		PTGS2			POU2F2
		PTPN22			PRDM1
		RELB			PSMB9
		S100A9			PTAFR
		SLC2A1			PTGER4
		SOCS1			PTGS2
		SOCS3			RELA
		STAT5A			RELB
		TAP1			S100A9
		TAP2			SELE
		TFRC			SLC2A1
		TICAM1			SMAD3
		TIRAP			SOCS1
		TLR2			SOCS3
		TLR3			STAT5A
		TNF			STAT6
		TNFAIP3			TAP1
		TNFAIP6			TBK1
		TNFRSF14			TICAM1
		TNFRSF1B			TLR2
		TNFSF15			TNF
		VCAM1			TNFAIP3
					TNFAIP6
					TNFRSF1B
					TNFRSF9
					TNFSF15
					TRAF1
					TRAF3
					VCAM1
					ZEB1
